# Supplementary material for: 3-(4-Nitro­phen­yl)-1H-1,2,4-triazole-5(4H)-thione
Source: Acta Crystallogr Sect E Struct Rep Online. 2011 Aug 27;67(Pt 9):o2413. doi: 10.1107/S1600536811033952 (PMC3200626; doi:10.1107/S1600536811033952)
Supplement: Supplementary file 2 [file e-67-o2413-Isup2.hkl]

# 
# h,k,l, Fc-squared, Fo-squared, sigma(Fo-squared) and status flag 
# 
data_I
_shelx_title ' bk98_0m in P2(1)/c (100K)' 
_shelx_refln_list_code          4 
_shelx_F_calc_maximum      257.01 
_exptl_crystal_F_000       456.00 
_reflns_d_resolution_high  0.7828 
 
loop_ 
 _symmetry_equiv_pos_as_xyz 
 'x, y, z' 
 '-x, y+1/2, -z+1/2' 
 '-x, -y, -z' 
 'x, -y-1/2, z-1/2' 
 
_cell_length_a     7.8221 
_cell_length_b     8.2109 
_cell_length_c    14.6757 
_cell_angle_alpha  90.000 
_cell_angle_beta  101.302 
_cell_angle_gamma  90.000 
 
_shelx_F_squared_multiplier     1.000 
 
loop_ 
 _refln_index_h 
 _refln_index_k 
 _refln_index_l 
 _refln_F_squared_calc 
 _refln_F_squared_meas 
 _refln_F_squared_sigma 
 _refln_observed_status 
   1   0   0        5.83       13.90      0.60 o 
   2   0   0      930.83      811.78      6.81 o 
   3   0   0       74.16       60.16      1.19 o 
   4   0   0      497.74      451.53      4.97 o 
   5   0   0       45.06       47.25      1.52 o 
   6   0   0      753.91      746.16     10.52 o 
   7   0   0      109.76      111.19      3.58 o 
   8   0   0      329.10      342.34      7.83 o 
   9   0   0       28.43       28.75      3.01 o 
   1   1   0      423.60      449.52      3.25 o 
   2   1   0    14149.15    14311.39     79.98 o 
   3   1   0       55.35       55.69      0.87 o 
   4   1   0       60.76       46.61      1.03 o 
   5   1   0       66.54       66.61      1.25 o 
   6   1   0      116.43      117.02      2.15 o 
   7   1   0       15.87       15.38      1.25 o 
   8   1   0      102.43      108.08      2.71 o 
   9   1   0       99.17       84.43      3.02 o 
   0   2   0      280.79      312.69     11.66 o 
   1   2   0       58.77       56.53      1.01 o 
   2   2   0      177.86      185.89      1.79 o 
   3   2   0       11.11       15.31      0.66 o 
   4   2   0      151.10      166.76      1.76 o 
   5   2   0       23.30       24.45      0.91 o 
   6   2   0        7.34        5.97      0.86 o 
   7   2   0        3.16        1.77      0.71 o 
   8   2   0        1.17        1.23      1.15 o 
   9   2   0        2.54        3.01      1.13 o 
   1   3   0        7.69        9.70      0.66 o 
   2   3   0      296.29      331.73      3.81 o 
   3   3   0       16.51       28.77      0.99 o 
   4   3   0       80.11       92.29      1.54 o 
   5   3   0      403.88      390.06      3.80 o 
   6   3   0       49.87       47.51      1.85 o 
   7   3   0      132.43      129.12      3.23 o 
   8   3   0       74.73       71.84      3.35 o 
   9   3   0        6.39        3.30      1.53 o 
   0   4   0     1008.59     1359.46     42.38 o 
   1   4   0     2340.51     2413.74     30.46 o 
   2   4   0     1971.45     2145.85     43.33 o 
   3   4   0     2899.59     2807.51     22.77 o 
   4   4   0      527.82      502.06      6.19 o 
   5   4   0      889.24      836.33     10.90 o 
   6   4   0       48.18       44.28      2.04 o 
   7   4   0        8.45        7.20      1.23 o 
   8   4   0       12.72       14.18      1.74 o 
   9   4   0      214.42      223.88      7.04 o 
   1   5   0       12.28       15.26      1.37 o 
   2   5   0      145.90      178.48      2.95 o 
   3   5   0        1.96        1.86      0.70 o 
   4   5   0      398.79      433.24      8.44 o 
   5   5   0      145.36      144.98      4.83 o 
   6   5   0      255.13      253.51      7.01 o 
   7   5   0      110.65      106.65      4.86 o 
   8   5   0       22.06       30.33      3.82 o 
   0   6   0       11.31       14.05      5.27 o 
   1   6   0       60.95       53.38      2.61 o 
   2   6   0      141.01      132.92      3.18 o 
   3   6   0       47.64       52.81      4.11 o 
   4   6   0      106.45      108.97      4.74 o 
   5   6   0       99.75      100.05      4.14 o 
   6   6   0       36.54       39.12      3.42 o 
   7   6   0       90.11       78.68      4.35 o 
   8   6   0       44.48       43.28      7.50 o 
   1   7   0       21.21       18.14      1.24 o 
   2   7   0      130.91      136.71      3.05 o 
   3   7   0      171.74      161.90      6.09 o 
   4   7   0      116.10      129.97      5.16 o 
   5   7   0       65.92       58.41      9.44 o 
   6   7   0        9.84        8.58      4.61 o 
   7   7   0        0.03        0.28      1.47 o 
   0   8   0     1008.06     1075.28     43.35 o 
   1   8   0      892.66      870.81     13.78 o 
   2   8   0     1135.47     1070.83     21.98 o 
   3   8   0      127.89      144.67     11.24 o 
   4   8   0       44.60       69.78      4.32 o 
   5   8   0        0.41       -1.43      1.26 o 
   6   8   0       12.30       11.36      3.52 o 
   1   9   0       97.41       89.93      3.76 o 
   2   9   0        9.09       12.71      4.66 o 
   3   9   0       35.28       68.37      9.17 o 
   4   9   0      247.14      241.66     14.96 o 
   5   9   0        4.75        7.01      2.51 o 
   0  10   0        6.46       14.58      7.46 o 
   1  10   0        3.06        3.48      1.42 o 
   2  10   0        1.46        0.65      5.79 o 
  -9   1   1        7.56        3.93      1.22 o 
  -8   1   1        5.70        5.36      0.94 o 
  -7   1   1      108.17      106.65      2.60 o 
  -6   1   1      189.72      187.42      2.90 o 
  -5   1   1       89.46       88.03      1.36 o 
  -4   1   1      471.67      467.48      3.31 o 
  -3   1   1      525.91      521.32      3.98 o 
  -2   1   1      802.15      889.33      5.28 o 
  -1   1   1     2174.91     2115.23     13.30 o 
   0   1   1     2618.63     2867.19     25.00 o 
   1   1   1       56.76       67.81      0.98 o 
   2   1   1    14473.82    14914.32     93.21 o 
   3   1   1     1172.67     1164.80      8.21 o 
   4   1   1        2.51        0.61      0.26 o 
   5   1   1      205.57      212.97      2.36 o 
   6   1   1       38.11       39.22      1.49 o 
   7   1   1       45.43       43.64      1.78 o 
   8   1   1        9.07       10.30      1.15 o 
   9   1   1      103.48      114.20      3.44 o 
  -9   2   1      242.37      243.39      4.93 o 
  -8   2   1      201.89      212.66      4.19 o 
  -7   2   1       35.87       32.62      1.64 o 
  -6   2   1      449.30      438.12      4.56 o 
  -5   2   1     1377.49     1359.41      8.62 o 
  -4   2   1      418.04      396.19      3.16 o 
  -3   2   1     2091.23     1938.65     12.06 o 
  -2   2   1      288.59      304.62      2.61 o 
  -1   2   1     5732.40     5933.25     43.46 o 
   0   2   1     1779.99     2194.46     30.86 o 
   1   2   1     8881.10     9097.00     74.18 o 
   2   2   1      465.98      546.87      4.67 o 
   3   2   1     2398.15     2346.45     15.95 o 
   4   2   1       18.76       28.38      1.37 o 
   5   2   1      285.29      246.86      2.72 o 
   6   2   1       94.40       90.70      2.08 o 
   7   2   1      141.35      141.72      4.10 o 
   8   2   1        8.87        7.79      1.89 o 
   9   2   1       44.38       39.07      2.49 o 
  -9   3   1       42.89       35.68      2.96 o 
  -8   3   1        3.61        7.09      1.46 o 
  -7   3   1       30.34       33.44      1.51 o 
  -6   3   1       11.30       11.73      0.89 o 
  -5   3   1      467.14      462.07      4.55 o 
  -4   3   1       20.37       27.07      0.93 o 
  -3   3   1       54.65       50.00      1.02 o 
  -2   3   1       82.65       66.27      1.67 o 
  -1   3   1        0.26        1.17      0.33 o 
   0   3   1     1397.41     1524.83     31.40 o 
   1   3   1      421.48      431.81      5.26 o 
   2   3   1      565.26      647.10      5.98 o 
   3   3   1     1297.65     1311.13     14.40 o 
   4   3   1       29.50       32.55      1.07 o 
   5   3   1      544.86      555.49      5.58 o 
   6   3   1       59.01       56.06      2.00 o 
   7   3   1      407.27      410.22      6.19 o 
   8   3   1        0.59        0.90      1.15 o 
   9   3   1       60.06       72.29      4.08 o 
  -9   4   1      136.98      146.03      5.11 o 
  -8   4   1      128.96      131.26      6.52 o 
  -7   4   1        2.14        1.37      1.06 o 
  -6   4   1       25.56       22.61      1.64 o 
  -5   4   1       26.91       23.04      1.50 o 
  -4   4   1        3.25        5.13      0.69 o 
  -3   4   1        7.60        8.69      0.78 o 
  -2   4   1        0.13        4.23      0.75 o 
  -1   4   1       35.93       27.36      1.37 o 
   0   4   1      388.86      408.51     12.35 o 
   1   4   1     1137.48     1189.25     15.58 o 
   2   4   1      308.27      302.33      3.62 o 
   3   4   1       39.85       35.71      1.12 o 
   4   4   1        0.01        0.44      0.74 o 
   5   4   1       10.59       12.24      1.88 o 
   6   4   1        1.50        2.25      0.83 o 
   7   4   1       18.32       17.05      1.53 o 
   8   4   1       32.76       26.94      2.53 o 
  -8   5   1       24.33       28.39      3.29 o 
  -7   5   1      300.44      291.76      8.09 o 
  -6   5   1      133.25      126.18      4.94 o 
  -5   5   1       15.00       16.49      2.18 o 
  -4   5   1      118.34      112.32      3.04 o 
  -3   5   1        1.00        1.63      0.76 o 
  -2   5   1      261.14      261.22      4.40 o 
  -1   5   1     1099.53     1164.68     12.81 o 
   0   5   1      229.35      253.17     10.05 o 
   1   5   1      178.50      166.33      4.32 o 
   2   5   1       23.27       31.47      1.17 o 
   3   5   1        0.03        0.13      0.79 o 
   4   5   1      652.43      640.78     10.84 o 
   5   5   1      251.09      243.16      6.31 o 
   6   5   1      112.32      107.35      4.56 o 
   7   5   1      194.00      197.62      6.49 o 
   8   5   1       44.72       46.37      4.81 o 
  -8   6   1      191.62      204.27      8.69 o 
  -7   6   1      649.60      631.59     12.99 o 
  -6   6   1      272.84      286.80      7.73 o 
  -5   6   1      113.85      116.37      4.61 o 
  -4   6   1      437.51      393.12      9.64 o 
  -3   6   1      494.79      485.86      9.80 o 
  -2   6   1     2126.34     2145.80     35.80 o 
  -1   6   1      591.61      580.66      7.65 o 
   0   6   1     1517.40     1442.53     17.99 o 
   1   6   1      284.53      242.95      4.16 o 
   2   6   1      852.50      801.83      9.70 o 
   4   6   1      769.68      698.02     24.68 o 
   5   6   1       91.41       87.77      5.04 o 
   6   6   1        0.62        0.44      1.28 o 
   7   6   1       77.48       82.09     13.55 o 
  -7   7   1        0.06        0.74      1.64 o 
  -6   7   1        8.44       10.46      4.88 o 
  -5   7   1      113.54       99.58      5.00 o 
  -4   7   1       15.29        9.00      1.83 o 
  -3   7   1      329.02      310.23     20.25 o 
  -2   7   1       22.95       34.32      3.68 o 
  -1   7   1       20.77       15.46      1.52 o 
   0   7   1      578.72      503.00      7.70 o 
   1   7   1       19.90       18.88      0.99 o 
   2   7   1       27.75       33.44      5.55 o 
   3   7   1      284.01      266.07      6.90 o 
   4   7   1      433.93      424.05     10.10 o 
   5   7   1      159.36      137.80      5.86 o 
   6   7   1       43.05       46.91      5.56 o 
   7   7   1        3.39        1.23      2.38 o 
  -6   8   1       11.09        7.34      3.23 o 
  -5   8   1        1.57       -2.24      2.13 o 
  -4   8   1       16.88       17.15      3.50 o 
  -2   8   1      100.17      105.29      5.29 o 
  -1   8   1        1.18        2.84      1.94 o 
   0   8   1       47.94       39.31      4.06 o 
   1   8   1      152.41      116.26      3.87 o 
   2   8   1       69.95       86.20     10.99 o 
   4   8   1       77.59      100.65      5.74 o 
   5   8   1        5.92        5.49      2.55 o 
   6   8   1       30.39       27.52      4.99 o 
  -5   9   1       33.56       32.03      4.45 o 
  -3   9   1       52.52       80.41     12.97 o 
  -2   9   1        4.35        8.66      6.08 o 
  -1   9   1        0.49       -0.24      3.01 o 
   0   9   1        6.14        5.48      3.68 o 
   1   9   1       86.25       84.22      3.49 o 
   2   9   1      235.96      230.22     12.51 o 
   3   9   1       66.35      103.42     17.64 o 
   4   9   1      157.83      174.88     27.28 o 
  -3  10   1      278.97      292.10     34.36 o 
  -2  10   1      156.35      173.56      7.00 o 
  -1  10   1      505.87      510.40     21.26 o 
   0  10   1      172.86      159.46     11.71 o 
   1  10   1      412.30      426.87     10.20 o 
   2  10   1      248.20      259.82      9.71 o 
  -9   0   2      791.93      801.14     17.77 o 
  -8   0   2      122.46      132.12      4.20 o 
  -7   0   2      375.49      355.27      6.89 o 
  -6   0   2      809.44      803.15      8.46 o 
  -5   0   2      295.86      272.14      3.36 o 
  -4   0   2     1028.73      967.81      9.63 o 
  -3   0   2      102.70       94.46      1.60 o 
  -2   0   2      556.84      570.60      8.72 o 
  -1   0   2       96.13      119.11      2.00 o 
   0   0   2     1057.38     1055.59      9.21 o 
   1   0   2     3184.39     3132.77     23.50 o 
   2   0   2    66051.98    61412.44    732.97 o 
   3   0   2     1247.37     1340.91     16.27 o 
   4   0   2      208.38      249.28      3.40 o 
   5   0   2      222.92      215.85      3.39 o 
   6   0   2       23.69       22.25      1.51 o 
   7   0   2       32.76       29.88      2.72 o 
   8   0   2       44.47       44.84      2.87 o 
   9   0   2        0.85        1.52      1.49 o 
  -9   1   2        8.91        9.32      1.42 o 
  -8   1   2        0.07        0.98      0.70 o 
  -7   1   2      708.73      705.48      6.78 o 
  -6   1   2       50.62       50.68      1.31 o 
  -5   1   2       89.89       74.21      1.19 o 
  -4   1   2        5.23        8.47      0.43 o 
  -3   1   2     1950.35     1998.56     10.48 o 
  -2   1   2        8.52       22.67      0.57 o 
  -1   1   2        5.23        7.21      0.38 o 
   0   1   2     4905.08     5027.13     41.24 o 
   1   1   2     4295.08     4464.98     29.41 o 
   2   1   2      198.17      194.84      1.84 o 
   3   1   2      894.56      844.38      6.41 o 
   4   1   2     6939.90     7075.10     38.04 o 
   5   1   2       26.48       21.63      0.86 o 
   6   1   2       68.67       66.31      1.86 o 
   7   1   2       15.63       13.86      1.20 o 
   8   1   2       66.62       71.13      2.41 o 
   9   1   2       21.54       21.58      1.88 o 
  -9   2   2       38.94       38.59      2.38 o 
  -8   2   2        1.55        1.78      0.88 o 
  -7   2   2        0.08        0.31      0.73 o 
  -6   2   2        1.65        2.19      0.49 o 
  -5   2   2       85.68       84.39      1.49 o 
  -4   2   2       20.72       23.03      0.76 o 
  -3   2   2        0.01        0.28      0.22 o 
  -2   2   2       66.35       73.39      1.15 o 
  -1   2   2      605.60      640.99      4.59 o 
   0   2   2      120.31      121.87      1.60 o 
   1   2   2        0.38        0.73      0.27 o 
   2   2   2      423.93      422.20      4.26 o 
   3   2   2      524.18      544.31      5.21 o 
   4   2   2      788.56      842.40      5.87 o 
   5   2   2        0.13        0.54      0.31 o 
   6   2   2      179.50      183.72      2.62 o 
   7   2   2        1.46        1.05      0.61 o 
   8   2   2        0.23        1.26      0.93 o 
   9   2   2        3.34        4.21      1.31 o 
  -9   3   2        9.04        5.21      1.57 o 
  -8   3   2      162.80      143.19      4.59 o 
  -7   3   2       54.46       55.05      2.22 o 
  -6   3   2        5.58        6.62      0.77 o 
  -5   3   2       33.95       33.24      1.17 o 
  -4   3   2        6.95        4.96      0.64 o 
  -3   3   2        0.04        0.79      0.24 o 
  -2   3   2       33.77       23.07      1.05 o 
  -1   3   2     1770.95     1725.52     13.64 o 
   0   3   2      782.62      861.99      7.57 o 
   1   3   2     1007.32      963.94      7.74 o 
   2   3   2      463.71      495.10      4.52 o 
   3   3   2      397.18      394.45      4.74 o 
   4   3   2       11.53       15.85      1.68 o 
   5   3   2      546.35      561.36      7.20 o 
   6   3   2       96.02       98.88      2.64 o 
   7   3   2      265.07      269.13      5.59 o 
   8   3   2       66.75       66.37      3.24 o 
   9   3   2       45.15       52.45      3.88 o 
  -9   4   2       99.69      111.44      4.38 o 
  -8   4   2       37.73       39.39      3.21 o 
  -7   4   2      357.86      361.27      7.31 o 
  -6   4   2        5.47        8.46      1.20 o 
  -5   4   2      263.49      227.42      3.61 o 
  -4   4   2      276.03      258.67      3.05 o 
  -3   4   2     2164.25     2124.67     21.91 o 
  -2   4   2     1279.19     1348.32     13.12 o 
  -1   4   2     3176.14     3296.83     28.41 o 
   0   4   2     1366.93     1576.93     20.31 o 
   1   4   2      209.14      181.94      2.21 o 
   2   4   2      701.12      817.21      8.49 o 
   3   4   2      556.39      580.80      7.70 o 
   4   4   2      662.08      711.70     19.51 o 
   5   4   2      198.62      187.19      5.32 o 
   6   4   2       21.87       18.66      2.26 o 
   7   4   2        0.33       -1.47      0.92 o 
   8   4   2        9.68        8.48      1.93 o 
  -8   5   2       71.17       66.08      4.33 o 
  -7   5   2      287.10      276.14      5.82 o 
  -6   5   2       99.95       85.43      4.13 o 
  -5   5   2      501.91      471.20      9.61 o 
  -4   5   2      110.22      110.88      3.16 o 
  -3   5   2       15.70       21.89      1.87 o 
  -2   5   2       29.59       16.09      1.50 o 
  -1   5   2      372.15      407.70      5.21 o 
   0   5   2     1197.14     1325.15     16.60 o 
   1   5   2      254.44      220.97      4.82 o 
   2   5   2      408.19      394.47      4.19 o 
   3   5   2      263.48      253.58      4.46 o 
   4   5   2        7.20        6.36      1.49 o 
   5   5   2      177.51      162.76      7.58 o 
   6   5   2      555.53      540.88     10.73 o 
   7   5   2       96.97       94.83      5.42 o 
   8   5   2       92.30       96.54      5.97 o 
  -8   6   2        4.16        2.28      1.70 o 
  -7   6   2       59.91       52.05      3.99 o 
  -6   6   2      220.93      199.62      6.52 o 
  -5   6   2      376.35      336.13      8.11 o 
  -4   6   2        1.53        2.87      1.48 o 
  -3   6   2      153.65      147.61      3.81 o 
  -2   6   2       62.46       73.42      2.99 o 
  -1   6   2       10.59        8.57      0.98 o 
   0   6   2       31.41       36.05      1.71 o 
   1   6   2        8.03        8.46      1.69 o 
   2   6   2        6.17        6.31      2.45 o 
   3   6   2        6.77       19.88      4.71 o 
   4   6   2       44.83       35.18      2.79 o 
   5   6   2       48.69       50.72      3.52 o 
   6   6   2       52.42       51.11      3.78 o 
   7   6   2       11.91       10.53      2.39 o 
  -7   7   2        0.00        2.08      1.90 o 
  -6   7   2      193.93      183.48      7.50 o 
  -5   7   2       44.75       46.02      6.47 o 
  -4   7   2      368.98      344.43      8.56 o 
  -3   7   2       71.28       80.02      7.52 o 
  -2   7   2       20.41       13.34      2.54 o 
  -1   7   2        1.44        4.06      0.89 o 
   0   7   2       72.25       68.89      4.48 o 
   1   7   2       52.10       53.88      2.65 o 
   2   7   2      573.79      551.77     14.46 o 
   3   7   2      127.05      143.66      6.54 o 
   4   7   2      444.85      436.12     14.73 o 
   5   7   2      231.22      220.60     10.95 o 
   6   7   2      136.79      140.10      9.43 o 
   7   7   2       24.13       21.43      4.96 o 
  -6   8   2      404.28      380.70     11.32 o 
  -5   8   2      277.05      274.02      8.18 o 
  -4   8   2        9.16        6.37      2.83 o 
  -2   8   2       25.49       24.57      5.18 o 
  -1   8   2      475.94      485.13     12.25 o 
   0   8   2     1154.13     1097.20     30.95 o 
   1   8   2      510.48      512.66     10.52 o 
   2   8   2      307.08      319.73      8.91 o 
   3   8   2      224.74      218.50      7.55 o 
   4   8   2      102.14      109.55      5.99 o 
   5   8   2       25.09       19.62      4.11 o 
   6   8   2       23.03       25.45      4.92 o 
  -5   9   2       23.60       13.56      3.32 o 
  -4   9   2       69.76       77.27      7.33 o 
  -3   9   2       69.09       82.93      5.03 o 
  -2   9   2      103.98      100.05      8.92 o 
  -1   9   2      118.87       99.37      8.99 o 
   0   9   2       29.44       24.36      5.57 o 
   1   9   2       97.85      115.64      5.78 o 
   2   9   2       83.52      100.45     15.29 o 
   3   9   2      496.34      499.15     13.42 o 
   4   9   2       71.95      121.25     18.27 o 
  -2  10   2        0.14        0.45      3.37 o 
  -1  10   2        0.09        4.88      3.82 o 
   0  10   2        0.43        1.77      3.78 o 
   1  10   2        0.26        3.64      3.91 o 
   2  10   2       14.83       46.35     11.11 o 
  -9   1   3        9.21       10.46      1.48 o 
  -8   1   3       30.59       29.07      1.58 o 
  -7   1   3      165.13      164.79      2.86 o 
  -6   1   3      161.73      159.46      2.14 o 
  -5   1   3        6.53        7.10      0.49 o 
  -4   1   3     2184.00     2144.87     11.52 o 
  -3   1   3       91.97       86.80      1.15 o 
  -2   1   3     4067.55     4099.81     42.45 o 
  -1   1   3      238.97      189.98      1.78 o 
   0   1   3     1835.04     1914.09     17.71 o 
   1   1   3      128.23      108.47      1.12 o 
   2   1   3      357.38      284.61      3.31 o 
   3   1   3      360.38      358.97      2.70 o 
   4   1   3     6871.10     7124.02     42.74 o 
   5   1   3      302.43      290.45      3.01 o 
   6   1   3        3.31        3.04      0.68 o 
   7   1   3       69.66       75.60      2.26 o 
   8   1   3       33.16       33.17      2.07 o 
   9   1   3        6.98        6.99      1.43 o 
  -9   2   3      180.81      189.47      4.35 o 
  -8   2   3      265.48      268.62      4.55 o 
  -7   2   3      467.60      465.60      5.90 o 
  -6   2   3      206.08      203.23      2.72 o 
  -5   2   3      461.81      533.18      4.30 o 
  -4   2   3     1335.39     1342.71      8.37 o 
  -3   2   3     1863.84     1913.26     11.02 o 
  -2   2   3       78.63       66.94      1.20 o 
  -1   2   3     1237.33     1235.44      7.86 o 
   0   2   3      101.89      128.59      1.60 o 
   1   2   3      675.54      728.39      5.21 o 
   2   2   3      292.20      354.37      4.21 o 
   3   2   3      510.16      521.95      5.30 o 
   4   2   3       39.53       34.51      0.91 o 
   5   2   3       51.29       48.29      1.26 o 
   6   2   3      466.07      458.56      4.69 o 
   7   2   3       20.57       21.95      1.36 o 
   8   2   3        1.60        3.80      1.12 o 
   9   2   3        8.75       11.32      2.15 o 
  -9   3   3       12.15       11.74      1.73 o 
  -8   3   3      151.96      146.94      3.63 o 
  -7   3   3      544.16      547.48      6.41 o 
  -6   3   3       19.33       18.48      1.03 o 
  -5   3   3       80.54       70.45      1.71 o 
  -4   3   3      148.01      149.73      2.26 o 
  -3   3   3      155.87      194.63      2.49 o 
  -2   3   3      270.09      234.77      2.45 o 
  -1   3   3     2603.48     2714.76     21.31 o 
   0   3   3      665.32      648.50      7.80 o 
   1   3   3      830.26      841.79      8.57 o 
   2   3   3     1113.14     1176.56     10.99 o 
   3   3   3      622.05      610.65      6.80 o 
   4   3   3       11.37       16.65      1.17 o 
   5   3   3      777.34      762.40     12.26 o 
   6   3   3      164.18      155.45      3.60 o 
   7   3   3      345.74      356.49      6.22 o 
   8   3   3        3.13        5.56      1.92 o 
  -9   4   3       11.26       11.49      2.01 o 
  -8   4   3        3.37        4.22      1.47 o 
  -7   4   3       72.55       79.04      2.89 o 
  -6   4   3       91.31       90.17      2.81 o 
  -5   4   3        0.99        1.42      0.54 o 
  -4   4   3       27.94       26.22      1.02 o 
  -3   4   3       46.72       43.70      3.07 o 
  -2   4   3       20.59       21.40      1.36 o 
  -1   4   3       91.88       94.27      2.38 o 
   0   4   3       71.54       49.67      1.44 o 
   1   4   3       66.48       57.50      1.23 o 
   2   4   3      307.55      314.65      4.56 o 
   3   4   3      600.57      617.11      8.09 o 
   4   4   3      167.97      170.59      4.84 o 
   5   4   3       34.61       33.37      2.52 o 
   6   4   3        2.57        3.12      1.12 o 
   7   4   3        1.03       -0.63      1.03 o 
   8   4   3        0.34        0.80      1.27 o 
  -8   5   3       50.92       41.99      3.30 o 
  -7   5   3       74.54       69.79      2.66 o 
  -6   5   3       11.94       10.14      1.28 o 
  -5   5   3      732.81      699.58     12.55 o 
  -4   5   3       33.59       38.19      2.35 o 
  -3   5   3      296.03      249.36      6.46 o 
  -2   5   3        3.61        5.60      0.89 o 
  -1   5   3      460.53      430.37      6.33 o 
   0   5   3       49.68       51.80      1.95 o 
   1   5   3     1943.34     1989.49     15.56 o 
   2   5   3      439.79      446.18      7.86 o 
   3   5   3      344.36      318.94      7.27 o 
   4   5   3        9.58       10.31      1.61 o 
   5   5   3       84.27       74.67      3.38 o 
   6   5   3      419.21      409.89     10.91 o 
   7   5   3      135.31      138.13      6.55 o 
   8   5   3       25.45       31.36      3.10 o 
  -8   6   3       82.06       80.77      4.84 o 
  -7   6   3        0.19        2.30      1.64 o 
  -6   6   3      418.04      417.79      9.85 o 
  -5   6   3     1026.72      983.19     16.23 o 
  -4   6   3       57.14       53.64      4.11 o 
  -3   6   3      430.00      401.23      8.47 o 
  -2   6   3      496.73      500.25     11.08 o 
  -1   6   3      306.72      356.47      9.14 o 
   0   6   3      765.58      772.68     10.46 o 
   1   6   3      186.49      195.98      3.31 o 
   2   6   3      122.97      113.38      4.28 o 
   4   6   3       10.26       10.94      1.95 o 
   5   6   3        0.20        2.02      2.64 o 
   6   6   3       10.79        7.50      2.95 o 
   7   6   3       27.08       24.90      5.27 o 
  -7   7   3       15.89       17.85      4.18 o 
  -6   7   3      225.47      212.15      7.40 o 
  -5   7   3      154.50      139.87      5.63 o 
  -4   7   3      175.84      160.37      7.39 o 
  -3   7   3      726.16      685.47     12.51 o 
  -2   7   3      211.86      202.65      5.22 o 
  -1   7   3      304.57      294.47      8.79 o 
   0   7   3      220.37      219.68      7.59 o 
   1   7   3      123.40      125.18      2.71 o 
   2   7   3     1513.84     1436.07     32.20 o 
   3   7   3       69.32       70.64      4.58 o 
   4   7   3      227.45      270.08     10.89 o 
   5   7   3      278.76      232.88     11.37 o 
   6   7   3      258.59      244.46     12.71 o 
  -6   8   3        6.60        7.30      2.29 o 
  -5   8   3        1.72        0.00      1.52 o 
  -4   8   3       38.61       32.80      3.73 o 
  -3   8   3       59.95       74.72     13.06 o 
  -2   8   3       19.02       20.32      3.19 o 
  -1   8   3       26.37       33.69      3.97 o 
   0   8   3      186.97      172.86     10.55 o 
   1   8   3       31.47       37.31      2.17 o 
   3   8   3       23.54       44.39      2.61 o 
   4   8   3       23.08       38.34      3.16 o 
   5   8   3        0.02        1.01      1.91 o 
  -5   9   3        9.48        8.47      4.83 o 
  -4   9   3      106.21      112.97      8.40 o 
  -3   9   3      176.33      173.95     17.47 o 
  -2   9   3       78.35       75.08      7.98 o 
  -1   9   3        3.80        2.49      3.28 o 
   0   9   3       55.07       65.77      8.57 o 
   1   9   3      100.84      108.34      8.58 o 
   2   9   3       71.47      102.59     15.09 o 
   3   9   3      345.60      344.30     10.76 o 
   4   9   3      187.19      186.55     18.76 o 
  -2  10   3       88.30      104.02     14.42 o 
  -1  10   3       39.85       37.56      6.99 o 
   0  10   3       98.51       99.68      9.73 o 
   1  10   3      109.26      110.42      4.14 o 
   2  10   3        0.74        3.36      5.26 o 
  -9   0   4      101.44      107.40      4.38 o 
  -8   0   4       88.36       88.87      3.39 o 
  -7   0   4     1123.58     1103.58     11.66 o 
  -6   0   4       73.04       68.41      2.42 o 
  -5   0   4      495.10      471.20      4.89 o 
  -4   0   4        1.20        0.08      0.32 o 
  -3   0   4        4.05       -0.65      0.33 o 
  -2   0   4      346.40      322.50      3.72 o 
  -1   0   4       52.95       56.44      1.55 o 
   0   0   4     1101.94     1007.75     14.02 o 
   1   0   4        0.10       -0.43      0.37 o 
   2   0   4        6.31        7.76      0.63 o 
   3   0   4     1235.41     1202.88     10.63 o 
   4   0   4     4018.85     4604.26     39.87 o 
   5   0   4     1441.10     1468.79     14.62 o 
   6   0   4     1076.02     1093.34     15.69 o 
   7   0   4      344.21      363.23      6.98 o 
   8   0   4      142.19      155.11      5.37 o 
   9   0   4       22.11       30.87      5.11 o 
  -9   1   4        3.50        4.55      1.22 o 
  -8   1   4        2.45        2.64      0.76 o 
  -7   1   4      101.60       99.59      2.03 o 
  -6   1   4      333.87      328.13      3.33 o 
  -5   1   4     2607.45     2639.29     13.98 o 
  -4   1   4        7.97        5.07      0.41 o 
  -3   1   4      436.28      389.17      2.96 o 
  -2   1   4      808.89      866.70      5.80 o 
  -1   1   4     3883.72     4072.32     26.72 o 
   0   1   4       76.57      108.36      1.61 o 
   1   1   4       62.48       55.15      1.18 o 
   2   1   4       37.17       51.51      0.93 o 
   3   1   4     1434.08     1481.91     10.88 o 
   4   1   4      162.58      149.66      1.81 o 
   5   1   4      789.01      779.93      6.17 o 
   6   1   4     1653.18     1640.05     13.42 o 
   7   1   4       15.47       11.71      1.17 o 
   8   1   4        1.94        4.03      1.08 o 
   9   1   4        0.44        2.12      1.56 o 
  -9   2   4        0.21       -0.43      0.97 o 
  -8   2   4       59.68       64.09      2.26 o 
  -7   2   4       11.65        9.49      0.96 o 
  -6   2   4        5.70        4.37      0.59 o 
  -5   2   4      135.56      137.39      2.57 o 
  -4   2   4      259.08      259.96      2.56 o 
  -3   2   4     1040.66     1071.08      7.76 o 
  -2   2   4     1032.32     1065.79      7.35 o 
  -1   2   4      389.61      351.72      4.56 o 
   0   2   4      946.99     1000.13      9.10 o 
   1   2   4     2388.58     2384.39     16.83 o 
   2   2   4      284.32      265.96      2.95 o 
   3   2   4        2.35        1.79      0.49 o 
   4   2   4      182.22      166.49      2.24 o 
   5   2   4      330.06      333.62      3.78 o 
   6   2   4      738.66      745.97      6.68 o 
   7   2   4       21.66       23.44      1.23 o 
   8   2   4      161.84      147.87      4.11 o 
  -9   3   4       43.48       43.30      2.93 o 
  -8   3   4      262.08      273.35      5.11 o 
  -7   3   4       97.76      106.17      2.83 o 
  -6   3   4      619.85      608.49      6.05 o 
  -5   3   4      236.13      253.09      3.25 o 
  -4   3   4      117.94       95.61      1.49 o 
  -3   3   4        2.65        9.62      0.67 o 
  -2   3   4      239.46      223.74      2.57 o 
  -1   3   4      803.68      806.75      6.99 o 
   0   3   4      352.06      326.26      3.56 o 
   1   3   4     2267.10     2188.47     14.53 o 
   2   3   4      542.30      549.55      6.60 o 
   3   3   4      795.84      730.50      7.96 o 
   4   3   4      411.25      426.01      5.74 o 
   5   3   4       56.61       56.26      2.16 o 
   6   3   4        0.02        0.57      0.88 o 
   7   3   4      257.38      258.86      6.79 o 
   8   3   4        0.25        1.98      1.61 o 
  -9   4   4      206.14      214.60      6.04 o 
  -8   4   4      286.38      305.09      7.39 o 
  -7   4   4       18.19       17.71      1.75 o 
  -6   4   4        0.03       -0.62      0.66 o 
  -5   4   4        0.43        0.21      0.74 o 
  -4   4   4      110.55      124.02      2.45 o 
  -3   4   4       89.88       80.04      1.71 o 
  -2   4   4       73.56       81.20      2.41 o 
  -1   4   4      518.26      587.70      7.27 o 
   0   4   4      505.73      581.73      9.38 o 
   1   4   4       54.16       59.66      2.27 o 
   2   4   4       13.18       22.32      1.00 o 
   3   4   4      619.21      637.91      9.84 o 
   4   4   4      583.07      578.00      9.70 o 
   5   4   4       18.23       15.56      1.57 o 
   6   4   4       18.47       17.95      2.02 o 
   7   4   4       53.75       51.18      3.19 o 
   8   4   4       33.26       30.21      3.08 o 
  -8   5   4      295.50      304.38      7.53 o 
  -7   5   4      242.86      224.37      4.83 o 
  -6   5   4      436.93      438.44      6.69 o 
  -5   5   4      227.24      226.53      6.66 o 
  -4   5   4      960.96      916.25     11.85 o 
  -3   5   4     1129.67     1043.98     16.19 o 
  -2   5   4       45.21       52.23      3.76 o 
  -1   5   4      110.99      115.23      5.48 o 
   0   5   4      388.72      348.77      4.99 o 
   1   5   4      990.55     1030.61      9.57 o 
   2   5   4      837.62      871.92     10.79 o 
   3   5   4      508.31      478.22      9.53 o 
   4   5   4      169.88      161.51      5.46 o 
   5   5   4      202.34      196.32      6.73 o 
   6   5   4        5.24        6.65      1.98 o 
   7   5   4      124.96      109.00     10.01 o 
  -8   6   4       26.99       25.28      3.76 o 
  -7   6   4       69.62       61.60      4.40 o 
  -6   6   4       16.20       12.31      2.38 o 
  -5   6   4      163.66      148.88      5.03 o 
  -4   6   4      667.01      615.13     11.58 o 
  -3   6   4      979.30      915.74     20.54 o 
  -2   6   4      135.94      113.38      5.20 o 
  -1   6   4       47.14       48.17      3.76 o 
   0   6   4        5.86       10.65      1.48 o 
   1   6   4      186.25      164.06      3.57 o 
   2   6   4       16.99       17.27      2.52 o 
   3   6   4        7.74       23.44      2.48 o 
   4   6   4       77.89       83.77      6.26 o 
   5   6   4        3.05        5.61      2.57 o 
   6   6   4        4.35        3.26      2.48 o 
   7   6   4       28.72       24.32      5.27 o 
  -7   7   4       85.45       71.90      4.19 o 
  -6   7   4        2.05        0.52      1.65 o 
  -5   7   4      180.27      158.37      6.07 o 
  -4   7   4      508.36      478.47     16.43 o 
  -3   7   4      360.82      354.48     11.15 o 
  -2   7   4      808.59      783.17     15.83 o 
  -1   7   4       64.83       59.29      4.31 o 
   0   7   4      140.02      116.22      5.74 o 
   1   7   4      127.21      136.18      6.50 o 
   2   7   4       89.82      126.78      5.33 o 
   3   7   4      186.73       73.22      3.95 o 
   4   7   4      470.34      429.54     15.10 o 
   5   7   4       63.38       61.77      5.96 o 
   6   7   4      149.06      150.86      9.87 o 
  -6   8   4      170.85      155.16      7.11 o 
  -5   8   4      209.57      211.26      7.85 o 
  -4   8   4       89.73       78.61     13.91 o 
  -3   8   4        4.47        3.91      4.93 o 
  -2   8   4      130.26      134.81      6.25 o 
  -1   8   4       71.75       65.75      7.02 o 
   0   8   4      135.76      136.99      9.60 o 
   1   8   4      304.76      292.98      7.24 o 
   2   8   4      151.66      156.43     16.87 o 
   3   8   4        1.64       25.56      2.13 o 
   4   8   4       22.25       49.72      3.64 o 
   5   8   4       11.62       15.64      3.85 o 
  -4   9   4      158.59      126.91     15.41 o 
  -3   9   4      169.83      154.06     16.36 o 
  -2   9   4      267.61      261.58     21.30 o 
  -1   9   4      142.50      153.98     10.75 o 
   0   9   4        0.48       -0.63      2.86 o 
   1   9   4      214.68      202.00      5.84 o 
   2   9   4       90.17      102.22     11.03 o 
   3   9   4      212.12      237.86     12.19 o 
   4   9   4       90.03      118.31      5.94 o 
  -2  10   4        8.91        6.91      6.81 o 
  -1  10   4       35.41       56.78     12.75 o 
   0  10   4        3.55        7.59      4.09 o 
  -9   1   5       36.66       40.85      2.45 o 
  -8   1   5       55.88       63.36      2.18 o 
  -7   1   5       98.89       92.72      1.97 o 
  -6   1   5      185.13      183.70      2.49 o 
  -5   1   5     1038.20     1061.04      6.99 o 
  -4   1   5      354.58      313.53      2.61 o 
  -3   1   5     1223.83     1271.07      7.76 o 
  -2   1   5     1347.15     1353.22      8.73 o 
  -1   1   5       12.89       10.17      0.56 o 
   0   1   5     1619.88     1684.77     11.78 o 
   1   1   5       73.95       79.48      1.24 o 
   2   1   5       44.04       39.07      0.92 o 
   3   1   5      199.04      188.29      2.64 o 
   4   1   5      121.54      112.78      1.72 o 
   5   1   5      262.51      258.49      3.57 o 
   6   1   5     1386.04     1369.17     11.71 o 
   7   1   5        9.68        9.51      1.16 o 
   8   1   5      143.62      133.20      4.14 o 
  -9   2   5       22.24       22.65      2.05 o 
  -8   2   5      104.70      115.14      2.80 o 
  -7   2   5       45.32       44.67      1.57 o 
  -6   2   5       24.75       21.95      1.09 o 
  -5   2   5       44.87       46.43      1.15 o 
  -4   2   5      179.74      193.34      2.19 o 
  -3   2   5     3539.56     3931.20     23.10 o 
  -2   2   5      898.01     1019.71      6.84 o 
  -1   2   5       61.00       86.55      1.23 o 
   0   2   5      426.58      442.43      4.19 o 
   1   2   5       65.11       55.38      1.16 o 
   2   2   5      260.18      220.66      1.99 o 
   3   2   5      209.23      185.96      2.03 o 
   4   2   5       40.59       33.89      1.13 o 
   5   2   5      145.01      147.70      4.21 o 
   6   2   5      283.75      293.10      3.98 o 
   7   2   5       72.66       81.13      4.28 o 
   8   2   5      507.35      490.90     13.57 o 
  -9   3   5      105.03      111.46      3.65 o 
  -8   3   5       93.57       93.50      3.06 o 
  -7   3   5      183.31      179.10      3.81 o 
  -6   3   5     1122.20     1131.21      9.78 o 
  -5   3   5     1022.12     1032.42      8.64 o 
  -4   3   5       76.05       58.06      1.30 o 
  -3   3   5      148.47      127.56      2.28 o 
  -2   3   5      414.85      400.07      3.62 o 
  -1   3   5      275.95      330.16      3.36 o 
   0   3   5     1726.96     1710.90     13.70 o 
   1   3   5     1407.32     1397.60     10.49 o 
   2   3   5      710.77      692.60      5.83 o 
   3   3   5      113.59      118.23      2.34 o 
   4   3   5      423.06      418.68      5.87 o 
   5   3   5       30.79       29.10      3.03 o 
   6   3   5        1.47        0.71      1.00 o 
   7   3   5       59.57       59.59      5.11 o 
   8   3   5       91.06       86.74      5.05 o 
  -9   4   5        0.06        0.52      1.20 o 
  -8   4   5       11.20       13.27      2.47 o 
  -7   4   5        4.57        4.16      1.09 o 
  -6   4   5       11.86       12.65      1.40 o 
  -5   4   5        0.02       -0.30      0.54 o 
  -4   4   5        5.47        6.09      0.76 o 
  -3   4   5       53.81       49.08      1.43 o 
  -2   4   5       44.36       38.60      1.17 o 
  -1   4   5        6.11        4.26      0.58 o 
   0   4   5       37.67       35.48      1.44 o 
   1   4   5      276.76      271.64      3.45 o 
   2   4   5      119.67      110.77      2.07 o 
   3   4   5        5.82        4.71      1.14 o 
   4   4   5       62.69       59.01      6.75 o 
   5   4   5      128.21      127.30      4.13 o 
   6   4   5       31.90       32.67      4.08 o 
   7   4   5        3.26        2.75      1.89 o 
   8   4   5        0.67        0.74      1.39 o 
  -8   5   5      170.82      158.73      6.05 o 
  -7   5   5      349.73      356.02      9.11 o 
  -6   5   5      226.71      203.28      4.29 o 
  -5   5   5      367.79      360.69      4.85 o 
  -4   5   5      170.52      159.73      5.55 o 
  -3   5   5      311.45      282.69     13.40 o 
  -2   5   5      126.88      113.45      4.72 o 
  -1   5   5      292.26      267.65      5.74 o 
   0   5   5       61.89       56.47      2.74 o 
   1   5   5      219.16      201.58      2.90 o 
   2   5   5      391.26      405.27      8.12 o 
   3   5   5      371.90      393.43     11.52 o 
   4   5   5      230.31      238.74      8.76 o 
   5   5   5       19.59       14.55      3.78 o 
   6   5   5        2.54        5.90      2.95 o 
   7   5   5        5.03        2.37      1.63 o 
  -8   6   5       28.34       19.87      4.27 o 
  -7   6   5       46.45       50.76      4.84 o 
  -6   6   5       14.98       16.47      2.33 o 
  -5   6   5      192.32      181.32      9.43 o 
  -4   6   5      130.00      136.76      7.18 o 
  -3   6   5      269.36      256.52      9.06 o 
  -2   6   5      517.65      486.49     11.22 o 
  -1   6   5     1343.01     1299.63     22.24 o 
   0   6   5       17.69       25.29      2.07 o 
   1   6   5        8.07        2.86      1.82 o 
   3   6   5       40.12       54.56      3.66 o 
   4   6   5      113.42      113.42      7.32 o 
   5   6   5      176.78      177.70     10.09 o 
   6   6   5      296.31      297.91     14.36 o 
   7   6   5       43.00       37.59      6.34 o 
  -7   7   5      421.51      408.43     11.93 o 
  -6   7   5       50.99       57.56      6.24 o 
  -5   7   5       80.87       95.52     12.42 o 
  -4   7   5      553.98      524.26     28.74 o 
  -3   7   5      565.81      506.75     43.09 o 
  -2   7   5      183.73      179.65      6.93 o 
  -1   7   5     1147.48     1093.62     20.46 o 
   0   7   5       35.49       40.63      4.17 o 
   1   7   5      232.01      241.23      7.42 o 
   2   7   5      246.41      277.96      9.38 o 
   3   7   5      236.45      169.51      7.40 o 
   4   7   5      727.48      660.67     20.86 o 
   5   7   5        8.23        5.78      2.81 o 
   6   7   5       43.43       44.00      6.54 o 
  -6   8   5       25.85       30.59      6.66 o 
  -5   8   5       31.14       23.44      8.74 o 
  -4   8   5       75.02       15.01      5.41 o 
  -3   8   5       40.32       46.49     11.19 o 
  -2   8   5       62.46       77.69     13.85 o 
  -1   8   5      139.57      133.04      9.30 o 
   0   8   5      115.97      113.07      8.92 o 
   1   8   5      148.82      171.49     11.22 o 
   2   8   5      148.84      181.38      6.86 o 
   3   8   5       18.67       33.12      2.93 o 
   5   8   5        0.01        1.14      1.99 o 
  -4   9   5      257.50      252.45     21.46 o 
  -3   9   5      126.07      114.27     14.79 o 
  -2   9   5      122.22      111.44     14.32 o 
  -1   9   5      176.42      181.27     17.49 o 
   0   9   5       30.12       35.17      6.56 o 
   1   9   5       27.26       41.79      2.69 o 
   3   9   5      109.29      104.30      6.26 o 
  -1  10   5        5.17       10.30      7.59 o 
   0  10   5        8.36        3.18      3.86 o 
  -9   0   6      363.27      366.26      7.80 o 
  -8   0   6      314.95      319.18      6.80 o 
  -7   0   6       20.66       25.40      1.71 o 
  -6   0   6        9.34        8.16      0.98 o 
  -5   0   6      243.07      241.34      3.98 o 
  -4   0   6       40.24       35.79      1.18 o 
  -3   0   6      203.76      216.28      2.95 o 
  -2   0   6     1870.14     1865.03     16.98 o 
  -1   0   6     2246.33     2503.25     24.75 o 
   0   0   6     2267.34     2233.10     33.92 o 
   1   0   6      239.73      216.42      3.18 o 
   2   0   6     2002.52     1888.33     22.14 o 
   3   0   6      279.02      274.11      5.26 o 
   4   0   6       86.21       79.35      2.26 o 
   5   0   6       27.05       22.84      1.59 o 
   6   0   6       28.90       35.58      2.63 o 
   7   0   6      911.42      939.64     16.13 o 
   8   0   6      617.28      663.44     22.35 o 
  -9   1   6       46.83       48.02      2.65 o 
  -8   1   6      296.14      315.84      4.48 o 
  -7   1   6       31.21       31.44      1.40 o 
  -6   1   6       19.69       18.13      1.02 o 
  -5   1   6      511.44      482.22      4.24 o 
  -4   1   6     1018.02     1043.03      6.38 o 
  -3   1   6     2899.79     3124.56     18.05 o 
  -2   1   6       43.46       35.25      0.92 o 
  -1   1   6        0.72       -0.09      0.30 o 
   0   1   6      977.16      990.04      7.12 o 
   1   1   6      613.41      650.53      5.14 o 
   2   1   6        0.41        0.03      0.27 o 
   3   1   6        0.84        0.60      0.35 o 
   4   1   6        3.55        2.94      0.53 o 
   5   1   6      107.04      114.37      2.31 o 
   6   1   6        6.94        8.49      1.03 o 
   7   1   6      195.25      182.67      4.56 o 
   8   1   6      135.17      125.88      4.56 o 
  -9   2   6        0.92        2.21      1.00 o 
  -8   2   6        2.56        1.36      0.79 o 
  -7   2   6        4.90        3.63      0.66 o 
  -6   2   6      130.68      133.02      2.32 o 
  -5   2   6        0.20        0.26      0.34 o 
  -4   2   6       44.08       35.92      1.04 o 
  -3   2   6      424.55      408.57      3.63 o 
  -2   2   6      555.64      538.88      4.24 o 
  -1   2   6     1078.84     1077.85      7.18 o 
   0   2   6      997.83     1007.00      7.08 o 
   1   2   6      237.09      236.36      3.11 o 
   2   2   6      172.23      180.34      2.00 o 
   3   2   6      714.43      692.17      5.34 o 
   4   2   6       33.60       31.68      1.32 o 
   5   2   6       31.44       30.20      1.44 o 
   6   2   6        1.86        3.68      0.73 o 
   7   2   6       49.35       46.20      2.59 o 
   8   2   6      329.10      307.70      9.43 o 
  -9   3   6       46.87       47.67      2.26 o 
  -8   3   6      219.24      217.74      4.84 o 
  -7   3   6      228.12      212.88      4.04 o 
  -6   3   6     1049.85     1053.65      9.96 o 
  -5   3   6      216.06      207.80      2.96 o 
  -4   3   6      794.99      805.95      6.85 o 
  -3   3   6       50.15       48.02      1.20 o 
  -2   3   6      217.55      177.87      2.54 o 
  -1   3   6      271.69      339.39      3.90 o 
   0   3   6      256.49      257.89      3.35 o 
   1   3   6      623.71      610.27      6.49 o 
   2   3   6       68.58       61.06      1.17 o 
   3   3   6      378.62      372.31      4.27 o 
   4   3   6       60.27       65.52      3.70 o 
   5   3   6      103.86       91.28      3.14 o 
   6   3   6       56.40       49.58      2.97 o 
   7   3   6       34.37       31.65      2.92 o 
   8   3   6        9.20        8.43      2.40 o 
  -9   4   6      133.16      137.78      5.20 o 
  -8   4   6      327.53      324.03      7.56 o 
  -7   4   6        6.65        3.85      1.18 o 
  -6   4   6        7.44        4.17      0.89 o 
  -5   4   6      373.07      355.18      4.94 o 
  -4   4   6      829.55      822.14      8.96 o 
  -3   4   6      921.24      946.18      9.61 o 
  -2   4   6      860.26      858.00      7.04 o 
  -1   4   6        1.87        1.00      0.36 o 
   0   4   6      452.14      411.36      4.81 o 
   1   4   6        0.42        0.38      0.42 o 
   2   4   6       48.44       35.40      1.85 o 
   3   4   6      351.97      340.88     11.64 o 
   4   4   6      340.73      307.64      6.22 o 
   5   4   6      698.68      722.64     13.49 o 
   6   4   6      409.24      425.78      8.91 o 
   7   4   6       60.10       60.09      3.56 o 
  -8   5   6      135.92      144.43     10.47 o 
  -7   5   6      300.43      308.07      9.67 o 
  -6   5   6      747.96      704.76     11.61 o 
  -5   5   6      472.46      455.02      6.67 o 
  -4   5   6      375.93      369.72      9.02 o 
  -3   5   6      200.61      200.83      9.43 o 
  -2   5   6      992.86      934.30     13.05 o 
  -1   5   6      824.45      758.10     17.98 o 
   0   5   6      300.01      293.49      5.95 o 
   1   5   6      159.94      153.69      3.70 o 
   2   5   6       74.25       67.62      4.46 o 
   3   5   6      494.47      500.61     11.89 o 
   4   5   6       98.27       96.24      6.89 o 
   5   5   6      112.60      102.32      7.80 o 
   6   5   6        0.05        0.45      1.16 o 
   7   5   6       15.07       12.67      2.70 o 
  -8   6   6        0.00        6.38      2.49 o 
  -7   6   6        9.39       11.55      2.85 o 
  -6   6   6       40.64       41.18      4.17 o 
  -5   6   6       74.03       75.26      8.82 o 
  -4   6   6       51.00       48.56      4.36 o 
  -3   6   6      119.66      100.94      8.68 o 
  -2   6   6      773.69      727.69     17.83 o 
  -1   6   6      856.45      785.34     12.84 o 
   0   6   6      253.44      229.43      4.71 o 
   1   6   6       14.09       22.70      2.92 o 
   2   6   6       15.35       36.99      2.29 o 
   3   6   6      111.32      107.74      6.14 o 
   4   6   6       22.11       20.52      3.92 o 
   5   6   6        0.46       -1.67      1.68 o 
   6   6   6       74.37       84.07      7.88 o 
  -7   7   6       34.85       41.36      4.41 o 
  -6   7   6      152.92      144.43      8.23 o 
  -5   7   6      177.57      163.40     16.07 o 
  -4   7   6        0.25       -1.97      3.77 o 
  -3   7   6      466.38      445.63     13.35 o 
  -2   7   6      179.64      181.02      9.26 o 
  -1   7   6      588.36      612.93     19.95 o 
   0   7   6      174.61      186.58     14.66 o 
   1   7   6      161.82      193.89      6.70 o 
   2   7   6       17.18       37.91      2.42 o 
   3   7   6      101.50      132.54      6.67 o 
   4   7   6        3.31        0.83      2.17 o 
   5   7   6       70.86       81.06      7.09 o 
  -6   8   6      112.80      119.94      7.84 o 
  -5   8   6        1.89        5.86      5.95 o 
  -4   8   6        0.98        1.92      4.59 o 
  -3   8   6        2.64       12.42      6.53 o 
  -2   8   6      179.42      177.73     16.82 o 
  -1   8   6      486.66      478.49     18.18 o 
   0   8   6      504.41      512.07     10.62 o 
   1   8   6      509.61      525.89     18.70 o 
   2   8   6      355.90      400.87     12.60 o 
   3   8   6       88.58       38.96      2.00 o 
   4   8   6        9.46       35.79      3.25 o 
  -4   9   6      172.73      171.82     17.99 o 
  -3   9   6      253.86      264.73     22.12 o 
  -2   9   6      182.28      155.99     16.40 o 
  -1   9   6       71.49       79.18     14.35 o 
   0   9   6      190.61      214.76      5.93 o 
   1   9   6        3.41        7.33      1.52 o 
   3   9   6       10.84       56.33      2.54 o 
  -9   1   7      659.45      701.81      9.52 o 
  -8   1   7      327.03      330.87      5.00 o 
  -7   1   7       73.27       71.52      1.93 o 
  -6   1   7        0.11       -0.08      0.41 o 
  -5   1   7      473.47      449.97      4.01 o 
  -4   1   7       20.58       22.16      0.90 o 
  -3   1   7     1573.14     1565.22      9.46 o 
  -2   1   7        2.98        4.02      0.56 o 
  -1   1   7     1830.74     1887.28     13.80 o 
   0   1   7      190.30      189.48      2.22 o 
   1   1   7        0.03        1.33      0.38 o 
   2   1   7        0.62        3.74      0.54 o 
   3   1   7       31.01       31.86      1.22 o 
   4   1   7      133.29      130.41      2.58 o 
   5   1   7       50.03       47.59      1.84 o 
   6   1   7        0.02        1.18      0.82 o 
   7   1   7       16.07       15.01      1.71 o 
   8   1   7      164.16      136.87      3.95 o 
  -9   2   7        1.88       -0.51      0.89 o 
  -8   2   7       12.47       13.15      1.48 o 
  -7   2   7       55.78       58.38      1.80 o 
  -6   2   7      143.57      135.12      2.67 o 
  -5   2   7      205.17      203.24      2.56 o 
  -4   2   7      584.38      575.80      4.68 o 
  -3   2   7      435.72      403.84      3.74 o 
  -2   2   7     2798.35     2908.52     19.20 o 
  -1   2   7     4535.50     4747.36     29.83 o 
   0   2   7       19.03       42.53      1.03 o 
   1   2   7      259.64      226.34      2.67 o 
   2   2   7      763.70      739.77      7.35 o 
   3   2   7      386.95      348.42      3.66 o 
   4   2   7      376.80      349.74      4.80 o 
   5   2   7      288.69      290.61      4.50 o 
   6   2   7       64.12       72.68      2.51 o 
   7   2   7      174.14      176.67      8.68 o 
   8   2   7      123.33      128.94      6.10 o 
  -9   3   7        7.89        5.95      1.10 o 
  -8   3   7       37.78       41.88      2.09 o 
  -7   3   7      260.12      260.87      3.72 o 
  -6   3   7      402.15      403.66      5.05 o 
  -5   3   7      174.60      172.24      2.74 o 
  -4   3   7     1665.86     1704.39     13.46 o 
  -3   3   7      156.66      172.22      2.47 o 
  -2   3   7        0.05        2.74      0.36 o 
  -1   3   7       22.35       22.86      0.72 o 
   0   3   7       31.69       25.87      0.99 o 
   1   3   7      376.80      381.55      4.38 o 
   2   3   7      769.12      744.57      7.13 o 
   3   3   7       64.59       61.73      2.03 o 
   4   3   7       75.46       78.86      2.48 o 
   5   3   7       23.15       22.24      1.89 o 
   6   3   7       13.70       10.13      1.69 o 
   7   3   7       22.69       34.67      6.65 o 
  -9   4   7       14.68       15.42      2.94 o 
  -8   4   7       54.38       54.33      2.77 o 
  -7   4   7       11.84       10.89      1.68 o 
  -6   4   7        0.38        1.12      0.73 o 
  -5   4   7        0.63        1.36      0.64 o 
  -4   4   7        3.33        4.55      0.72 o 
  -3   4   7       17.08       14.20      0.97 o 
  -2   4   7      157.28      152.09      2.34 o 
  -1   4   7      115.86      103.30      1.78 o 
   0   4   7        5.52        1.78      0.75 o 
   1   4   7      123.15      134.73      2.04 o 
   2   4   7       21.08       25.69      1.53 o 
   3   4   7      107.45      107.01      4.50 o 
   4   4   7       52.07       52.42      3.04 o 
   5   4   7        9.92       10.22      2.26 o 
   6   4   7        1.16        1.77      2.92 o 
   7   4   7       11.45        4.96      2.16 o 
  -8   5   7        3.40        7.79      1.87 o 
  -7   5   7      127.95      138.29      5.24 o 
  -6   5   7      628.16      579.53     12.67 o 
  -5   5   7      283.62      284.19      5.24 o 
  -4   5   7      174.57      160.89      3.23 o 
  -3   5   7      146.95      145.78      2.89 o 
  -2   5   7       30.28       27.20      1.70 o 
  -1   5   7      111.57      115.69      2.82 o 
   0   5   7      333.86      316.34     11.40 o 
   1   5   7        1.24        0.75      1.56 o 
   3   5   7        1.27       -0.29      1.48 o 
   4   5   7      100.90      112.99      7.78 o 
   5   5   7        4.71       -2.64      3.48 o 
   6   5   7       12.60       11.26      5.02 o 
   7   5   7       20.74       25.49      3.56 o 
  -7   6   7        0.10       -0.56      1.57 o 
  -6   6   7       75.37       86.67      5.24 o 
  -5   6   7      181.12      192.97     10.03 o 
  -4   6   7      691.04      643.52     12.00 o 
  -3   6   7     1195.38     1153.63     17.98 o 
  -2   6   7        0.80        0.93      2.43 o 
  -1   6   7      142.78      132.71      5.26 o 
   0   6   7     1374.58     1309.00     21.84 o 
   1   6   7     1683.57     1740.43     39.07 o 
   2   6   7        8.57       33.29      1.94 o 
   3   6   7      170.76      166.09      8.79 o 
   4   6   7       33.68       23.76      4.37 o 
   5   6   7      161.41      158.36     10.18 o 
   6   6   7      112.81      108.34      9.03 o 
  -7   7   7      465.73      518.61     13.11 o 
  -6   7   7       95.21       87.33      6.69 o 
  -5   7   7      435.77      443.84     26.91 o 
  -4   7   7      147.35      159.19     15.90 o 
  -3   7   7      163.01      156.83      6.70 o 
  -1   7   7      315.70      322.05      7.38 o 
   0   7   7        0.46        0.93      4.31 o 
   1   7   7      354.29      360.01     11.16 o 
   2   7   7      123.98      143.17      6.40 o 
   3   7   7      284.26      333.44     12.62 o 
   4   7   7       50.72       35.30      5.23 o 
   5   7   7       74.87       66.84      6.75 o 
  -5   8   7       66.75       65.38     13.10 o 
  -4   8   7        1.69        2.64      5.15 o 
  -2   8   7       78.67       78.07      3.33 o 
  -1   8   7       51.24       60.68      2.86 o 
   0   8   7        8.89       17.06      6.14 o 
   1   8   7       43.36       73.01      3.55 o 
   2   8   7       51.94       93.32      4.57 o 
   3   8   7      138.92      172.52      7.97 o 
   4   8   7       43.43       40.73      4.46 o 
  -4   9   7       19.75       30.23      6.96 o 
  -3   9   7       23.75        6.90      7.24 o 
  -2   9   7      164.78      170.84     16.06 o 
  -1   9   7       48.48       44.83     11.43 o 
   0   9   7        0.27       32.72      1.97 o 
  -9   0   8      105.81       96.67      4.59 o 
  -8   0   8      241.75      245.59      5.95 o 
  -7   0   8     3526.12     3661.35     44.00 o 
  -6   0   8      924.81      913.14     10.06 o 
  -5   0   8      337.58      313.68      4.73 o 
  -4   0   8       60.75       48.95      1.58 o 
  -3   0   8      500.37      441.12      5.91 o 
  -2   0   8       49.67       47.88      1.85 o 
  -1   0   8     3642.26     3635.81     31.63 o 
   0   0   8     1243.76     1196.92     13.15 o 
   1   0   8     4090.91     4070.84     44.86 o 
   2   0   8      387.72      366.41      5.62 o 
   3   0   8      125.64      108.57      5.27 o 
   4   0   8      659.60      664.94     10.49 o 
   5   0   8      159.69      163.56      7.50 o 
   6   0   8        0.17       -0.07      1.71 o 
   7   0   8        0.64        0.99      2.10 o 
   8   0   8       10.29       11.44      3.53 o 
  -9   1   8      570.67      583.98      8.51 o 
  -8   1   8       31.59       34.27      1.95 o 
  -7   1   8      133.16      122.23      2.83 o 
  -6   1   8      310.15      313.90      3.66 o 
  -5   1   8       71.26       83.76      1.60 o 
  -4   1   8       17.16       18.96      0.95 o 
  -3   1   8      264.48      244.47      2.73 o 
  -2   1   8      386.55      392.99      3.74 o 
  -1   1   8      395.03      470.91      4.41 o 
   0   1   8       48.55       60.15      1.26 o 
   1   1   8      570.26      574.29      5.31 o 
   2   1   8      145.84      164.06      2.45 o 
   3   1   8       42.49       35.07      1.27 o 
   4   1   8       69.14       73.34      2.54 o 
   5   1   8       44.50       42.95      2.50 o 
   6   1   8       18.54       20.10      2.41 o 
   7   1   8        3.89        6.81      2.07 o 
  -9   2   8       50.68       55.63      2.63 o 
  -8   2   8        0.03       -0.19      0.81 o 
  -7   2   8        4.44        3.72      0.75 o 
  -6   2   8        1.61        1.50      0.57 o 
  -5   2   8        3.14        3.38      0.55 o 
  -4   2   8       12.77       12.48      0.78 o 
  -3   2   8       42.47       46.03      1.26 o 
  -2   2   8        0.52        2.46      0.43 o 
  -1   2   8       80.25       84.34      1.92 o 
   0   2   8       65.25       77.24      1.50 o 
   1   2   8       73.40       71.91      1.46 o 
   2   2   8       73.20       67.38      1.52 o 
   3   2   8        7.38        8.46      1.12 o 
   4   2   8        8.71        4.62      0.96 o 
   5   2   8       49.54       46.51      1.92 o 
   6   2   8        1.09       -0.07      0.75 o 
   7   2   8       48.73       50.11      3.73 o 
  -9   3   8       17.35       21.80      2.98 o 
  -8   3   8       34.73       41.73      2.04 o 
  -7   3   8       25.96       22.30      1.44 o 
  -6   3   8      336.92      327.40      4.29 o 
  -5   3   8      167.56      158.74      2.68 o 
  -4   3   8      919.34      893.95     11.26 o 
  -3   3   8        0.01        0.99      0.44 o 
  -2   3   8       42.01       49.06      1.12 o 
  -1   3   8      193.29      190.63      2.29 o 
   0   3   8        7.58       11.61      0.98 o 
   1   3   8      786.00      800.17      7.03 o 
   2   3   8        2.48        2.65      0.92 o 
   3   3   8      117.07      116.78      2.77 o 
   4   3   8       69.43       66.11      2.40 o 
   5   3   8        1.08        1.75      1.00 o 
   6   3   8        6.54        7.13      1.59 o 
   7   3   8        0.30        2.11      3.01 o 
  -8   4   8      103.87       88.76      4.19 o 
  -7   4   8       76.41       72.02      3.98 o 
  -6   4   8        2.43        2.65      0.77 o 
  -5   4   8      273.99      258.69      4.47 o 
  -4   4   8     1409.67     1266.12     11.76 o 
  -3   4   8     1300.27     1258.38     16.21 o 
  -2   4   8     3111.70     2996.44     25.47 o 
  -1   4   8     1136.67     1125.74      9.27 o 
   0   4   8     1068.44      998.22      8.58 o 
   1   4   8       26.32       28.24      1.20 o 
   2   4   8     1066.55     1006.42     14.63 o 
   3   4   8        0.20       -0.27      0.94 o 
   4   4   8      158.94      152.15      6.17 o 
   5   4   8      205.52      210.02      7.39 o 
   6   4   8      231.52      267.47      8.89 o 
   7   4   8      137.35      156.11      7.19 o 
  -8   5   8       18.75       17.99      2.61 o 
  -7   5   8       32.14       30.82      3.09 o 
  -6   5   8      114.34      118.44      3.66 o 
  -5   5   8      382.59      377.68      6.42 o 
  -4   5   8      436.66      397.67      6.34 o 
  -3   5   8       89.98       79.10      2.28 o 
  -2   5   8        0.57        1.37      1.86 o 
  -1   5   8      540.68      530.52      8.48 o 
   0   5   8      201.76      203.55      5.77 o 
   1   5   8       25.02       42.28      3.02 o 
   2   5   8      573.60      568.33     17.79 o 
   3   5   8        0.41        3.51      1.97 o 
   4   5   8        3.70        2.61      2.20 o 
   5   5   8       53.26       56.69      4.03 o 
   6   5   8        0.35       -1.48      1.38 o 
  -7   6   8        3.62        4.07      2.05 o 
  -6   6   8        3.95        5.36      1.68 o 
  -5   6   8        8.00        9.75      3.20 o 
  -4   6   8        1.71        5.20      2.43 o 
  -3   6   8      131.94      150.58      6.13 o 
  -2   6   8      130.16      126.52      6.37 o 
  -1   6   8        0.50        4.33      4.64 o 
   0   6   8      313.63      318.54     10.24 o 
   1   6   8      218.79      235.86      8.90 o 
   2   6   8       99.59      122.72      6.24 o 
   3   6   8        7.13        6.58      2.70 o 
   4   6   8       33.34       28.05      4.97 o 
   5   6   8       19.43       11.80      3.90 o 
   6   6   8        5.75        4.91      3.14 o 
  -6   7   8       15.73       22.18      7.08 o 
  -5   7   8       39.84       58.39      9.37 o 
  -3   7   8       33.23       63.10      3.01 o 
  -2   7   8       53.94       69.55      3.50 o 
  -1   7   8      122.38      136.99      7.84 o 
   0   7   8       13.27       60.64      2.86 o 
   1   7   8      175.27      226.05      8.43 o 
   2   7   8       36.73       41.36      2.48 o 
   3   7   8      412.43      420.03     15.25 o 
   4   7   8        1.62        4.45      2.52 o 
   5   7   8        3.24        1.34      2.33 o 
  -5   8   8      540.03      551.15     15.04 o 
  -4   8   8      281.42      379.90     18.31 o 
  -3   8   8      262.57      264.58     22.42 o 
  -2   8   8      115.14      123.98      4.85 o 
  -1   8   8       94.16       87.45      4.71 o 
   0   8   8      576.27      607.69     16.25 o 
   1   8   8      846.08      882.53     22.89 o 
   2   8   8      221.27      260.38     10.24 o 
   3   8   8      433.80      449.60     15.84 o 
  -2   9   8       66.10       76.50      3.90 o 
  -1   9   8       15.22       28.07      8.26 o 
   0   9   8        5.41       19.49      2.08 o 
  -9   1   9       37.98       32.46      2.50 o 
  -8   1   9        0.14        0.38      0.91 o 
  -7   1   9      649.65      666.07      7.78 o 
  -6   1   9      258.73      250.32      3.44 o 
  -5   1   9      114.55      125.57      2.02 o 
  -4   1   9      280.71      288.37      3.13 o 
  -3   1   9      112.64      103.15      1.95 o 
  -2   1   9       66.66       57.35      1.41 o 
  -1   1   9       81.10       78.23      1.58 o 
   0   1   9      200.23      192.31      2.64 o 
   1   1   9       44.56       51.56      1.18 o 
   2   1   9      755.09      744.22      9.67 o 
   3   1   9      247.15      245.60      3.91 o 
   4   1   9       43.98       44.55      1.98 o 
   5   1   9       11.74       11.38      2.52 o 
   6   1   9      131.93      142.57      4.19 o 
   7   1   9        0.39        0.88      1.23 o 
  -9   2   9        6.52        9.75      1.39 o 
  -8   2   9      109.72      117.86      3.22 o 
  -7   2   9       84.01       82.75      2.35 o 
  -6   2   9      508.46      507.81      5.74 o 
  -5   2   9      360.51      343.33      4.02 o 
  -4   2   9     1487.32     1429.77     10.13 o 
  -3   2   9      454.86      442.50      4.12 o 
  -2   2   9     1526.66     1464.09     11.71 o 
  -1   2   9      718.03      681.52      6.60 o 
   0   2   9     2545.92     2530.46     18.01 o 
   1   2   9     1105.48     1117.59      9.08 o 
   2   2   9        0.16        0.21      0.51 o 
   3   2   9       60.87       55.59      2.34 o 
   4   2   9      154.25      153.40      3.85 o 
   5   2   9       90.46       91.37      4.38 o 
   6   2   9       41.05       43.10      4.85 o 
   7   2   9       41.37       44.62      5.17 o 
  -9   3   9        0.22        0.35      1.02 o 
  -8   3   9       78.60       79.74      3.26 o 
  -7   3   9       98.62      105.75      2.77 o 
  -6   3   9       23.83       26.16      1.39 o 
  -5   3   9      140.70      120.62      3.06 o 
  -4   3   9      112.96      102.87      2.07 o 
  -3   3   9        6.09        7.96      0.75 o 
  -2   3   9       86.94       93.51      1.75 o 
  -1   3   9       97.48       91.27      1.62 o 
   0   3   9      536.23      538.63      5.91 o 
   1   3   9      159.47      151.58      2.59 o 
   2   3   9      327.95      323.29      5.28 o 
   3   3   9       92.57       79.08      2.45 o 
   4   3   9        9.97        6.41      1.55 o 
   5   3   9       13.18       12.39      2.60 o 
   6   3   9        6.49        4.78      2.03 o 
   7   3   9       44.53       51.75      5.78 o 
  -8   4   9        0.02        0.75      1.54 o 
  -7   4   9       18.98       15.73      2.03 o 
  -6   4   9       84.85       72.70      4.03 o 
  -5   4   9       23.10       15.74      1.55 o 
  -4   4   9        3.45        3.89      0.86 o 
  -3   4   9        1.61        1.14      0.74 o 
  -2   4   9        7.59        7.89      1.01 o 
  -1   4   9        0.26        2.29      0.57 o 
   0   4   9      156.52      152.03      3.21 o 
   1   4   9      106.54      113.84      4.13 o 
   2   4   9        2.13        1.31      1.03 o 
   3   4   9      261.71      260.91      7.63 o 
   4   4   9      130.70      139.27      5.85 o 
   5   4   9       26.87       20.17      2.87 o 
   6   4   9       35.42       33.36      3.92 o 
  -8   5   9        7.82        5.09      2.34 o 
  -7   5   9        9.12       12.93      2.14 o 
  -6   5   9       18.62       13.06      2.11 o 
  -5   5   9      121.78      122.52      3.95 o 
  -4   5   9      314.45      271.22      7.48 o 
  -3   5   9        2.93        2.44      1.09 o 
  -2   5   9       48.59       38.26      3.41 o 
  -1   5   9        9.77        7.28      0.92 o 
   0   5   9      324.62      314.94      4.55 o 
   1   5   9      567.38      565.61     22.45 o 
   2   5   9       94.59      100.06      6.51 o 
   3   5   9      108.78      118.60      5.11 o 
   4   5   9      120.35      109.72      5.41 o 
   5   5   9        2.72        3.24      2.03 o 
   6   5   9        0.16        0.60      1.77 o 
  -7   6   9       83.28       81.12      4.26 o 
  -6   6   9      114.71      119.18      5.69 o 
  -5   6   9      234.01      260.51      9.18 o 
  -4   6   9      265.38      172.31      7.31 o 
  -3   6   9     1068.98     1060.07     22.46 o 
  -2   6   9      963.87      920.61     19.77 o 
  -1   6   9     1241.30     1132.75     27.15 o 
   0   6   9       15.74       34.73      3.00 o 
   1   6   9      353.13      389.63     13.08 o 
   2   6   9      549.38      532.09     17.56 o 
   3   6   9      553.79      585.18     20.12 o 
   4   6   9        8.82        7.27      3.16 o 
   5   6   9       17.29       19.07      4.65 o 
  -6   7   9        4.60        9.36      6.55 o 
  -5   7   9      267.47      270.52     11.32 o 
  -3   7   9       15.58       42.09      2.99 o 
  -2   7   9      290.58      338.56     20.16 o 
   1   7   9        0.61       37.16      1.95 o 
   2   7   9       94.85      136.21      7.16 o 
   3   7   9        1.04        3.38      2.45 o 
   4   7   9      278.70      258.37     13.08 o 
  -5   8   9       31.36       75.29      3.82 o 
  -3   8   9       58.26      133.49      5.29 o 
  -1   8   9        1.90       56.15      2.49 o 
   0   8   9       12.75       60.80      2.80 o 
   1   8   9       25.59       61.81      3.23 o 
   2   8   9        1.36       53.65      2.12 o 
   3   8   9        0.68       49.56      3.07 o 
  -2   9   9       16.91       29.98      2.43 o 
  -1   9   9       20.82       30.94      2.85 o 
   0   9   9       15.10       81.86      3.09 o 
  -9   0  10       43.72       48.05      4.18 o 
  -8   0  10      182.46      185.86      5.29 o 
  -7   0  10        8.16        6.00      1.33 o 
  -6   0  10       25.84       31.97      2.12 o 
  -5   0  10     8686.32     8741.31     67.96 o 
  -4   0  10      420.26      402.61      6.10 o 
  -3   0  10      741.80      690.98      9.55 o 
  -2   0  10       53.82       67.54      2.42 o 
  -1   0  10      823.23      747.14      9.71 o 
   0   0  10        5.14        3.37      0.90 o 
   1   0  10     2081.69     2020.97     21.30 o 
   2   0  10       94.54       90.78      4.66 o 
   3   0  10     1060.24     1067.08     15.05 o 
   4   0  10       25.60       26.26      3.58 o 
   5   0  10       39.40       31.86      4.01 o 
   6   0  10      110.69       95.28      6.20 o 
   7   0  10        0.01       -2.92      2.04 o 
  -9   1  10       35.20       34.44      3.11 o 
  -8   1  10       47.13       54.09      2.52 o 
  -7   1  10      572.29      568.44      6.95 o 
  -6   1  10      133.88      139.78      2.92 o 
  -5   1  10       75.93       64.00      1.57 o 
  -4   1  10        1.17        2.60      0.56 o 
  -3   1  10     1145.50     1162.49      9.38 o 
  -2   1  10      311.52      306.69      3.82 o 
  -1   1  10        4.51        4.28      0.67 o 
   0   1  10        8.80       11.05      1.14 o 
   1   1  10       69.05       53.95      1.79 o 
   2   1  10      298.81      301.00      4.06 o 
   3   1  10      684.64      667.91      9.35 o 
   4   1  10        2.72        2.54      1.23 o 
   5   1  10      179.08      187.91      5.99 o 
   6   1  10       51.12       55.09      2.83 o 
   7   1  10       22.15       27.08      2.99 o 
  -9   2  10       25.65       22.13      2.10 o 
  -8   2  10       12.91       13.54      1.99 o 
  -7   2  10        0.32        0.63      0.87 o 
  -6   2  10       16.69       16.29      1.28 o 
  -5   2  10        6.89        6.69      0.83 o 
  -4   2  10       42.49       39.70      1.37 o 
  -3   2  10       38.47       38.28      1.73 o 
  -2   2  10       22.18       20.15      1.10 o 
  -1   2  10      135.94      133.53      2.64 o 
   0   2  10        4.71        4.37      0.63 o 
   1   2  10        4.64        4.29      0.75 o 
   2   2  10        1.83        3.20      0.78 o 
   3   2  10        0.93        1.04      0.88 o 
   4   2  10        2.69        1.63      0.98 o 
   5   2  10        5.75        5.95      1.60 o 
   6   2  10       18.30       17.14      2.29 o 
   7   2  10        0.28        3.82      2.75 o 
  -8   3  10        9.37       12.43      1.64 o 
  -7   3  10      136.57      140.33      3.54 o 
  -6   3  10        4.78        3.36      0.81 o 
  -5   3  10       53.86       52.91      1.75 o 
  -4   3  10       49.84       47.54      1.67 o 
  -3   3  10        6.23        4.54      0.74 o 
  -2   3  10       13.25       15.30      1.08 o 
  -1   3  10      227.32      204.53      3.27 o 
   0   3  10      398.67      363.64      4.66 o 
   1   3  10      470.95      443.26      5.28 o 
   2   3  10      265.76      266.59      4.89 o 
   3   3  10      628.36      628.95      8.82 o 
   4   3  10       17.82       21.44      1.82 o 
   5   3  10       37.95       42.51      7.85 o 
   6   3  10      157.58      167.22      9.78 o 
  -8   4  10      151.87      179.65      6.05 o 
  -7   4  10      408.02      383.07      8.60 o 
  -6   4  10      245.35      223.62      6.93 o 
  -5   4  10       99.51       80.17      3.28 o 
  -4   4  10      158.27      157.64      3.64 o 
  -3   4  10      566.61      511.40      6.82 o 
  -2   4  10     2180.21     2006.65     19.46 o 
  -1   4  10      756.65      718.58      8.66 o 
   0   4  10     1570.36     1509.14     14.52 o 
   1   4  10      184.50      190.70      5.27 o 
   2   4  10       55.71       46.29      4.79 o 
   3   4  10      219.14      218.36      7.17 o 
   4   4  10      296.22      324.58     21.35 o 
   5   4  10       58.49       62.79      4.70 o 
   6   4  10        4.23        2.42      1.99 o 
  -7   5  10      111.39       93.21      4.51 o 
  -6   5  10        2.38        3.46      1.67 o 
  -5   5  10       10.27       10.09      1.54 o 
  -4   5  10        0.03        0.14      0.83 o 
  -3   5  10       47.96       42.46      3.78 o 
  -2   5  10       20.95       14.21      1.39 o 
  -1   5  10      234.62      240.59      6.26 o 
   0   5  10      265.79      243.08      5.01 o 
   1   5  10      927.17      864.37     12.37 o 
   2   5  10        5.21        5.19      1.01 o 
   3   5  10      120.99      141.31      7.61 o 
   4   5  10      336.72      345.62     10.05 o 
   5   5  10       52.74       61.82      4.59 o 
  -7   6  10       19.77       23.02      3.16 o 
  -6   6  10        6.52        7.05      1.83 o 
  -5   6  10        0.01        0.46      4.43 o 
  -4   6  10       11.02       21.82      7.42 o 
  -3   6  10       58.65       56.25     10.68 o 
  -2   6  10       17.30       11.07      3.17 o 
  -1   6  10      123.96       91.28      4.63 o 
   0   6  10       73.90      103.27      5.25 o 
   1   6  10       18.45       60.00      3.76 o 
   2   6  10       79.66       58.90      5.64 o 
   3   6  10       23.49       24.95      4.91 o 
   4   6  10       21.00        8.84      3.34 o 
   5   6  10        0.66        1.18      2.14 o 
  -6   7  10        2.07        5.09      5.74 o 
  -4   7  10       17.50       12.32      3.97 o 
  -3   7  10       32.87       73.13     16.38 o 
  -2   7  10      106.22      149.77      6.23 o 
  -1   7  10       87.89      134.72      5.80 o 
   0   7  10      138.58      169.17      7.31 o 
   1   7  10       29.00       63.39      3.50 o 
   2   7  10       88.59      124.02      6.71 o 
   3   7  10        4.97        2.31      2.29 o 
   4   7  10      142.77      149.49     10.19 o 
  -4   8  10      224.70      213.47      8.04 o 
  -3   8  10      596.53      659.85     16.22 o 
  -2   8  10      129.36      155.50     17.08 o 
  -1   8  10      199.38      255.17      9.06 o 
   0   8  10       28.58       55.31      3.35 o 
   1   8  10       18.49       52.96      3.06 o 
   2   8  10      251.07      284.29     11.39 o 
  -9   1  11      103.33      116.36      4.18 o 
  -8   1  11        3.79        2.97      1.19 o 
  -7   1  11      209.84      221.00      3.99 o 
  -6   1  11        2.92        5.64      1.10 o 
  -5   1  11       40.91       37.16      1.49 o 
  -4   1  11       92.46       90.51      1.95 o 
  -3   1  11     1892.55     1923.43     15.24 o 
  -2   1  11      503.28      502.68      5.45 o 
  -1   1  11       82.05       71.36      1.89 o 
   0   1  11       92.13       83.31      2.88 o 
   1   1  11      226.39      218.28      3.77 o 
   2   1  11      157.16      152.12      4.24 o 
   3   1  11      140.44      139.35      3.80 o 
   4   1  11      376.87      411.93      8.28 o 
   5   1  11      207.21      230.53      6.98 o 
   6   1  11        4.83        4.57      2.31 o 
  -8   2  11      155.21      173.60      4.12 o 
  -7   2  11       23.67       24.05      1.57 o 
  -6   2  11      133.49      124.42      2.78 o 
  -5   2  11      101.49       92.90      2.42 o 
  -4   2  11      604.16      579.91      6.29 o 
  -3   2  11      146.09      143.47      2.89 o 
  -2   2  11     1332.06     1280.90     12.08 o 
  -1   2  11        2.85        1.20      0.79 o 
   0   2  11      370.89      347.08      5.84 o 
   1   2  11       95.86       95.89      2.38 o 
   2   2  11      293.73      291.91      5.51 o 
   3   2  11        2.51        3.02      1.04 o 
   4   2  11      101.17       97.20      3.43 o 
   5   2  11       36.80       35.74      2.69 o 
   6   2  11        2.53        4.82      1.71 o 
  -8   3  11       79.92       81.85      3.40 o 
  -7   3  11      110.31      131.88      3.65 o 
  -6   3  11        4.77        5.74      1.10 o 
  -5   3  11      334.01      310.66      5.27 o 
  -4   3  11       55.92       49.20      2.04 o 
  -3   3  11       20.21       12.37      1.05 o 
  -2   3  11      110.99      102.11      2.65 o 
  -1   3  11       52.86       48.56      2.09 o 
   0   3  11      596.11      544.12      6.91 o 
   1   3  11      177.06      168.85      3.35 o 
   2   3  11      791.43      785.42     10.47 o 
   3   3  11      107.46      101.78      3.83 o 
   4   3  11      385.28      395.23     10.86 o 
   5   3  11        1.25        0.75      1.55 o 
   6   3  11       17.42       28.14      3.79 o 
  -8   4  11        6.63        3.25      4.20 o 
  -7   4  11       22.43       15.80      2.42 o 
  -6   4  11        1.61        1.23      1.52 o 
  -5   4  11       23.27       18.19      2.05 o 
  -4   4  11      108.13       89.72      3.13 o 
  -3   4  11       35.06       25.57      2.02 o 
  -2   4  11       26.53       28.46      1.99 o 
  -1   4  11        0.78        1.78      0.71 o 
   0   4  11        2.09        2.60      0.75 o 
   1   4  11        0.04        0.48      1.17 o 
   2   4  11       88.46       85.92      4.51 o 
   3   4  11      105.99       95.67     13.14 o 
   4   4  11       23.70       21.83      3.08 o 
   5   4  11      130.50      113.07      6.05 o 
  -7   5  11        6.84        8.09      2.19 o 
  -6   5  11      285.54      283.75      9.46 o 
  -5   5  11       59.98       48.82      3.70 o 
  -4   5  11      288.88      250.36      6.54 o 
  -3   5  11       50.89       39.87      2.52 o 
  -2   5  11        1.36        4.59      0.96 o 
  -1   5  11      124.46      106.31      2.96 o 
   0   5  11      496.19      453.24      7.98 o 
   1   5  11      107.65      101.06      4.75 o 
   2   5  11      675.76      651.43     10.62 o 
   3   5  11      295.12      310.25     22.74 o 
   4   5  11       39.40       32.93      3.76 o 
   5   5  11       64.60       74.49      9.60 o 
  -6   6  11      107.27      100.70      5.34 o 
  -5   6  11      176.01      185.15      9.69 o 
  -4   6  11       68.53       90.94      7.61 o 
  -3   6  11      161.78      190.44     21.02 o 
  -2   6  11       65.83       97.27     12.49 o 
  -1   6  11      699.23      691.92     20.16 o 
   0   6  11      225.67      216.05      9.32 o 
   1   6  11       94.84       71.37      5.98 o 
   2   6  11      136.86      130.66      8.58 o 
   3   6  11       14.67       16.96      4.37 o 
   4   6  11       23.06       16.53      2.97 o 
  -5   7  11      204.30      196.74      8.53 o 
  -4   7  11       59.57       70.88      5.28 o 
  -3   7  11        1.61        0.91      5.37 o 
  -2   7  11      151.01      170.25      7.56 o 
  -1   7  11      174.12      193.18      8.58 o 
   0   7  11      206.08      161.85      7.25 o 
   1   7  11      160.39      181.27      8.89 o 
   2   7  11       51.82       41.67      5.28 o 
   3   7  11       32.07       30.93      5.62 o 
  -3   8  11       42.44       85.43     19.25 o 
  -1   8  11       66.28       85.29      5.13 o 
   0   8  11       21.58       64.49      4.02 o 
   1   8  11       11.43       55.81      2.64 o 
  -8   0  12       36.62       36.73      3.45 o 
  -7   0  12        3.72       21.19      3.31 o 
  -6   0  12       63.26       66.73      2.72 o 
  -5   0  12       80.03       69.66      2.66 o 
  -4   0  12        0.35        0.32      0.81 o 
  -3   0  12     5750.33     5655.44     87.03 o 
  -2   0  12       11.09       13.55      2.18 o 
  -1   0  12        1.36        0.65      1.24 o 
   0   0  12      425.47      417.04      7.99 o 
   1   0  12        3.57        3.61      1.21 o 
   2   0  12       62.72       67.93      4.09 o 
   3   0  12      109.62      114.80      6.56 o 
   5   0  12       16.73       16.31      3.37 o 
   6   0  12      191.53      212.91      6.87 o 
  -8   1  12      256.44      295.08      7.66 o 
  -7   1  12      120.56      123.56      3.02 o 
  -6   1  12      191.98      210.15      3.91 o 
  -5   1  12      193.19      180.06      3.50 o 
  -4   1  12      793.54      818.94      8.10 o 
  -3   1  12       21.07       16.72      1.22 o 
  -2   1  12      396.23      391.49      4.79 o 
  -1   1  12     1751.10     1701.39     15.60 o 
   0   1  12      277.54      253.19      4.19 o 
   1   1  12       78.32       71.45      2.48 o 
   2   1  12       65.99       69.83      2.39 o 
   3   1  12      135.89      134.40      3.83 o 
   4   1  12      153.56      153.18      5.57 o 
   5   1  12      209.71      233.62      8.80 o 
   6   1  12        6.38        3.99      1.87 o 
  -8   2  12        3.93        2.72      1.30 o 
  -7   2  12        2.11        1.48      1.07 o 
  -6   2  12        0.85        0.79      0.77 o 
  -5   2  12        2.97        1.90      0.98 o 
  -4   2  12       13.55        9.79      1.13 o 
  -3   2  12       66.12       67.06      2.01 o 
  -2   2  12      327.37      295.84      4.88 o 
  -1   2  12      413.33      390.94      5.77 o 
   0   2  12        0.03        0.49      0.77 o 
   1   2  12       60.88       62.87      2.20 o 
   2   2  12       14.18       13.52      1.57 o 
   3   2  12       15.16       13.14      1.75 o 
   4   2  12        3.87        6.64      1.51 o 
   5   2  12        2.17        1.66      1.51 o 
   6   2  12        3.80        2.67      1.72 o 
  -8   3  12       61.75       69.52      3.25 o 
  -7   3  12      107.03      116.40      3.36 o 
  -6   3  12      248.28      270.02      5.58 o 
  -5   3  12      287.32      289.49      5.43 o 
  -4   3  12       43.07       48.84      2.20 o 
  -3   3  12      305.57      271.26      4.87 o 
  -2   3  12       16.17       14.72      1.36 o 
  -1   3  12        6.88        6.40      1.14 o 
   0   3  12      262.59      246.08      4.66 o 
   1   3  12      198.01      192.96      4.77 o 
   2   3  12      472.75      463.63      8.31 o 
   3   3  12      248.28      247.61      5.69 o 
   4   3  12      124.77      144.79      6.61 o 
   5   3  12      198.51      198.62      8.02 o 
  -7   4  12      141.06      157.39      6.21 o 
  -6   4  12       43.96       48.53      3.88 o 
  -5   4  12      158.55      128.85      4.82 o 
  -4   4  12        0.08        1.13      1.21 o 
  -3   4  12      288.49      243.60      7.34 o 
  -2   4  12       17.09       12.64      1.57 o 
  -1   4  12      239.42      216.92      5.73 o 
   0   4  12      420.81      379.74     13.42 o 
   1   4  12       68.93       60.29      3.84 o 
   2   4  12       11.53       11.80      2.34 o 
   3   4  12       14.76       12.64      2.57 o 
   4   4  12      210.65      223.16      8.29 o 
   5   4  12      264.74      269.57      9.57 o 
  -7   5  12       35.65       44.21      4.07 o 
  -6   5  12      131.18      117.85      8.38 o 
  -5   5  12      411.02      386.23     10.58 o 
  -4   5  12       58.44       61.64      4.82 o 
  -3   5  12      179.98      164.65      5.62 o 
  -2   5  12       62.35       57.82      5.77 o 
  -1   5  12        5.35        5.83      1.20 o 
   0   5  12       36.74       37.73      2.30 o 
   1   5  12      580.78      559.82      9.69 o 
   2   5  12      261.86      246.14      8.17 o 
   3   5  12      431.90      438.21     11.82 o 
   4   5  12        0.32        1.35      1.72 o 
  -6   6  12        0.02       -1.84      4.37 o 
  -5   6  12        7.77        6.09      4.29 o 
  -4   6  12        0.46       11.01      5.99 o 
  -3   6  12       13.58       43.91      3.08 o 
   0   6  12       22.31       18.36      2.57 o 
   1   6  12       41.55       34.87      3.58 o 
   2   6  12        1.99        2.93      1.72 o 
   3   6  12        3.51       -1.52      5.03 o 
  -4   7  12       31.63       79.16      4.88 o 
  -3   7  12      219.02      266.42     10.64 o 
  -2   7  12       54.82       75.17      4.17 o 
  -1   7  12      192.89      234.64      9.78 o 
   0   7  12      167.47      176.64      8.74 o 
   1   7  12      155.36      187.49      9.55 o 
   2   7  12       72.67       63.56      6.47 o 
  -2   8  12       59.94      124.97      5.43 o 
  -1   8  12       53.21      132.76      6.15 o 
  -8   1  13       32.18       37.05      2.48 o 
  -7   1  13      426.71      467.33      6.73 o 
  -6   1  13       47.80       48.60      2.03 o 
  -5   1  13      322.49      335.60      5.09 o 
  -4   1  13       22.48       25.91      2.02 o 
  -3   1  13       48.43       49.01      2.10 o 
  -2   1  13        7.66        8.20      1.14 o 
  -1   1  13     2203.37     2130.13     19.24 o 
   0   1  13      290.90      268.71      4.83 o 
   1   1  13       19.11       16.94      1.55 o 
   2   1  13       37.37       34.98      2.82 o 
   3   1  13      108.38      121.98      4.34 o 
   4   1  13       48.18       51.37      3.59 o 
   5   1  13       45.48       50.74      4.31 o 
  -8   2  13       97.96      114.03      3.68 o 
  -7   2  13        9.34        7.95      1.37 o 
  -6   2  13        1.50        1.13      0.93 o 
  -5   2  13       40.23       42.57      2.10 o 
  -4   2  13       22.16       35.14      3.00 o 
  -3   2  13        2.69        3.48      0.85 o 
  -2   2  13       18.32       14.88      2.35 o 
  -1   2  13       24.58       20.23      2.39 o 
   0   2  13      152.25      149.11      5.42 o 
   1   2  13      353.55      343.47      8.87 o 
   2   2  13       11.69       11.02      1.67 o 
   3   2  13       19.56       21.14      2.24 o 
   4   2  13       23.89       27.84      2.57 o 
   5   2  13      114.17      120.61      5.05 o 
  -7   3  13      139.78      161.58      4.02 o 
  -6   3  13      372.97      387.73      7.71 o 
  -5   3  13      343.81      361.11      7.19 o 
  -4   3  13       68.80       72.82      2.92 o 
  -3   3  13      371.89      333.03      8.99 o 
  -2   3  13       84.03       70.76      2.58 o 
  -1   3  13        0.79        1.34      0.83 o 
   0   3  13      132.70      121.80      3.75 o 
   1   3  13      141.51      133.99      4.07 o 
   2   3  13      608.43      606.27     10.27 o 
   3   3  13       33.72       32.32      2.66 o 
   4   3  13      176.01      176.27      7.38 o 
   5   3  13       22.78       16.32      3.19 o 
  -7   4  13        0.17        2.71      1.61 o 
  -6   4  13        1.26        2.54      1.85 o 
  -5   4  13        5.86        1.32      1.60 o 
  -4   4  13        0.01       -2.02      1.38 o 
  -3   4  13       54.84       44.08      3.90 o 
  -2   4  13      136.09      122.06      5.15 o 
  -1   4  13       55.67       51.25      2.70 o 
   0   4  13       49.34       45.20      2.63 o 
   1   4  13       18.88       25.00      4.72 o 
   2   4  13        5.16        4.63      1.78 o 
   3   4  13        2.83        1.64      1.72 o 
   4   4  13       24.15       26.26      3.67 o 
  -6   5  13      197.49      202.13      8.86 o 
  -5   5  13       18.54       17.26      3.37 o 
  -4   5  13      485.53      458.97     17.15 o 
  -3   5  13       77.83       67.00      5.99 o 
  -2   5  13      260.02      212.13     10.53 o 
  -1   5  13       13.48       10.45      3.17 o 
   0   5  13       35.20       40.37      6.27 o 
   1   5  13      160.44      152.32     10.67 o 
   2   5  13      269.07      275.62      9.00 o 
   3   5  13       67.64       75.44      5.08 o 
  -5   6  13       12.04        6.85      2.62 o 
  -4   6  13        0.00       -0.93      1.66 o 
  -3   6  13        0.93        3.92      2.34 o 
  -2   6  13       12.15       11.76      3.11 o 
  -1   6  13       32.10       36.05      3.56 o 
   0   6  13       16.55        9.12      2.19 o 
   1   6  13       61.17       50.05      4.09 o 
   2   6  13        4.23        3.54      1.99 o 
  -4   7  13       50.83       70.99      9.78 o 
  -3   7  13      418.14      470.82     16.28 o 
  -2   7  13       80.96      106.89      6.37 o 
  -1   7  13       23.29       67.18      4.33 o 
   0   7  13      179.95      210.05      9.80 o 
   1   7  13      162.87      164.37     10.09 o 
  -7   0  14      105.58      111.90      4.95 o 
  -6   0  14        5.45        6.60      1.90 o 
  -5   0  14      289.98      296.08      5.77 o 
  -4   0  14       65.51       63.68      6.13 o 
  -3   0  14      478.15      477.98      9.60 o 
  -2   0  14        2.25        2.43      1.45 o 
  -1   0  14      939.63      918.76     17.73 o 
   0   0  14      368.85      372.52      7.97 o 
   1   0  14      365.83      368.16      7.98 o 
   2   0  14      609.15      640.40     18.37 o 
   3   0  14      105.43       88.16      6.60 o 
   4   0  14       64.21       73.39      6.15 o 
   5   0  14       10.35        5.25      2.99 o 
  -7   1  14       81.60       78.10      4.46 o 
  -6   1  14      549.95      589.03      7.65 o 
  -5   1  14       61.01       63.43      3.72 o 
  -4   1  14      167.88      176.29      5.88 o 
  -3   1  14       40.30       35.43      2.30 o 
  -2   1  14      523.74      517.28      9.44 o 
  -1   1  14       37.15       35.52      2.36 o 
   0   1  14      379.20      372.16      6.63 o 
   1   1  14      744.21      742.10     12.24 o 
   2   1  14       11.70       10.77      1.81 o 
   3   1  14       11.16       12.63      3.07 o 
   4   1  14        1.37        0.79      2.16 o 
  -7   2  14        0.31        0.34      1.06 o 
  -6   2  14        0.35        1.03      1.01 o 
  -5   2  14       77.84       78.65      2.72 o 
  -4   2  14      109.29      112.96      3.30 o 
  -3   2  14        1.38        2.22      0.89 o 
  -2   2  14        2.38        1.54      0.99 o 
  -1   2  14       93.43       99.16      3.18 o 
   0   2  14      446.36      438.58      8.26 o 
   1   2  14      659.66      651.56     14.54 o 
   2   2  14       18.36       21.86      2.77 o 
   3   2  14       52.59       53.15      3.17 o 
   4   2  14       17.52       16.78      4.49 o 
  -7   3  14      154.70      157.65      4.08 o 
  -6   3  14      179.22      203.64      6.16 o 
  -5   3  14      192.11      210.64      6.18 o 
  -4   3  14      277.57      280.96      8.21 o 
  -3   3  14      122.39      128.97      4.25 o 
  -2   3  14       25.71       26.09      2.22 o 
  -1   3  14      234.62      198.65      5.13 o 
   0   3  14        1.56        0.13      1.10 o 
   1   3  14        0.07        0.27      0.96 o 
   2   3  14      209.94      221.79      5.65 o 
   3   3  14        9.80       13.25      1.81 o 
   4   3  14       90.29       94.39      5.79 o 
  -6   4  14        1.00        2.33      1.66 o 
  -5   4  14        1.66        4.16      2.81 o 
  -4   4  14      140.13      138.01      9.09 o 
  -3   4  14       27.05       35.74      5.38 o 
  -2   4  14      405.63      403.88     16.35 o 
  -1   4  14      458.45      406.31     16.44 o 
   0   4  14       56.85       53.51      5.84 o 
   1   4  14        7.53        8.71      3.59 o 
   2   4  14        0.03       -0.42      1.46 o 
   3   4  14       13.44       14.17      6.06 o 
  -6   5  14       73.84       72.14      6.89 o 
  -5   5  14      113.67      122.21      8.73 o 
  -4   5  14      192.24      151.60      9.40 o 
  -3   5  14      289.95      282.15     13.22 o 
  -2   5  14       48.02       49.00      5.49 o 
  -1   5  14       72.87       52.42      5.63 o 
   0   5  14       46.79       51.05      3.94 o 
   1   5  14       10.43       11.55      2.50 o 
   2   5  14       43.94       47.00      4.49 o 
   3   5  14      216.30      209.92      8.40 o 
  -4   6  14       20.60       21.82      4.30 o 
  -3   6  14        0.10        0.09      1.75 o 
  -2   6  14        8.60       11.30      3.31 o 
  -1   6  14       63.95       65.68      6.35 o 
   0   6  14        6.02        3.91      1.92 o 
   1   6  14        5.23        4.10      2.01 o 
  -7   1  15      213.24      236.19      6.70 o 
  -6   1  15       32.56       31.45      2.21 o 
  -5   1  15      238.64      257.83      5.49 o 
  -4   1  15       44.51       48.85      2.47 o 
  -3   1  15       13.76       16.06      2.02 o 
  -2   1  15       17.25       16.74      2.01 o 
  -1   1  15        0.02        1.13      1.05 o 
   0   1  15        1.42        2.69      1.21 o 
   1   1  15      634.29      644.89     11.44 o 
   2   1  15       46.30       43.00      4.73 o 
   3   1  15       72.13       74.68      4.37 o 
   4   1  15        0.02        0.07      1.64 o 
  -7   2  15        2.73        5.17      1.60 o 
  -6   2  15       38.95       42.34      2.65 o 
  -5   2  15      173.71      176.77      4.95 o 
  -4   2  15      252.98      265.69      5.35 o 
  -3   2  15      376.66      379.50      6.97 o 
  -2   2  15      357.23      372.96      8.22 o 
  -1   2  15      101.82       95.63      3.87 o 
   0   2  15       96.22      104.91      4.01 o 
   1   2  15      138.91      135.12      4.60 o 
   2   2  15        0.80        1.37      1.49 o 
   3   2  15      456.09      472.16     11.98 o 
   4   2  15       52.89       62.35      4.09 o 
  -6   3  15        1.73        3.22      1.59 o 
  -5   3  15      296.39      324.50      8.06 o 
  -4   3  15      163.81      160.81      6.03 o 
  -3   3  15      261.61      278.58      8.05 o 
  -2   3  15        4.18        3.74      2.35 o 
  -1   3  15      107.27       94.80      4.42 o 
   0   3  15        7.23        9.87      3.28 o 
   1   3  15        0.07        1.82      1.37 o 
   2   3  15        0.56        0.45      1.08 o 
   3   3  15       94.39      100.43      5.85 o 
  -6   4  15       18.36       28.20      8.51 o 
  -5   4  15        0.66       -0.27      1.93 o 
  -4   4  15       34.56       42.75      5.36 o 
  -3   4  15        4.51        2.85      2.51 o 
  -2   4  15        0.28        0.57      1.92 o 
  -1   4  15       58.15       53.06      6.07 o 
   0   4  15       75.42       69.93      7.02 o 
   1   4  15       24.90       22.67      3.25 o 
   2   4  15       13.58       11.10      2.65 o 
  -5   5  15       10.78        2.26      2.48 o 
  -4   5  15       94.45       95.36      7.83 o 
  -3   5  15       23.68       18.79      4.17 o 
  -2   5  15       77.41       76.06      7.02 o 
  -1   5  15       12.60       13.08      3.82 o 
   0   5  15        4.13        1.60      2.43 o 
   1   5  15       11.64        5.11      2.12 o 
   2   5  15        0.15        0.44      1.88 o 
  -3   6  15       70.82       68.10      6.48 o 
  -2   6  15      104.14       93.25      7.78 o 
  -1   6  15       79.64       53.57      6.06 o 
   0   6  15      120.85      125.10      6.33 o 
  -6   0  16      374.53      378.20     11.32 o 
  -5   0  16      640.75      685.24     20.26 o 
  -4   0  16      121.10      132.65      7.89 o 
  -3   0  16      691.73      706.03     20.22 o 
  -2   0  16      382.32      399.71     13.77 o 
  -1   0  16      267.73      274.53     11.35 o 
   0   0  16       19.41       16.72      3.49 o 
   1   0  16       54.02       44.00      4.95 o 
   2   0  16      313.49      340.37     13.07 o 
   3   0  16      239.26      236.28     10.97 o 
  -6   1  16       26.52       28.81      2.63 o 
  -5   1  16       36.26       35.20      3.40 o 
  -4   1  16      183.42      191.76      5.04 o 
  -3   1  16       18.80       17.02      2.12 o 
  -2   1  16        4.22        3.53      1.30 o 
  -1   1  16       59.31       58.80      3.23 o 
   0   1  16       20.04       15.50      2.10 o 
   1   1  16       87.89       91.05      4.65 o 
   2   1  16      100.87       97.67      4.88 o 
   3   1  16       80.89       76.63      5.70 o 
  -6   2  16       21.12       23.52      2.18 o 
  -5   2  16        7.43       12.49      3.15 o 
  -4   2  16        1.24        3.76      1.23 o 
  -3   2  16       53.22       58.17      3.27 o 
  -2   2  16      134.52      140.23      4.79 o 
  -1   2  16        0.17       -0.32      1.37 o 
   0   2  16       15.85       11.29      2.79 o 
   1   2  16        9.62       13.18      1.99 o 
   2   2  16      156.19      160.62      7.02 o 
   3   2  16      370.57      379.09     12.91 o 
  -5   3  16       92.75      102.55      5.50 o 
  -4   3  16       62.06       76.68      4.40 o 
  -3   3  16       36.28       39.41      3.49 o 
  -2   3  16        8.50        5.99      1.81 o 
  -1   3  16        1.72       -0.17      1.25 o 
   0   3  16       10.01       12.75      1.75 o 
   1   3  16       30.59       21.30      2.67 o 
   2   3  16       96.24       97.21      6.92 o 
  -5   4  16      220.56      258.76     13.96 o 
  -4   4  16      106.82      101.99      8.65 o 
  -3   4  16      203.03      182.45     11.42 o 
  -2   4  16      356.47      368.11     16.70 o 
  -1   4  16      255.88      283.67     14.40 o 
   0   4  16      372.17      368.06     16.88 o 
   1   4  16      252.98      230.33     13.37 o 
  -3   5  16        5.09        5.07      2.81 o 
  -2   5  16       51.27       51.07      6.19 o 
  -1   5  16        9.05        3.12      2.74 o 
   0   5  16        0.03        0.72      2.21 o 
  -5   1  17        4.42        1.82      2.66 o 
  -4   1  17        9.23       10.62      1.89 o 
  -3   1  17        0.42       -0.09      1.14 o 
  -2   1  17        0.47        0.06      1.31 o 
  -1   1  17      126.43      131.12      4.85 o 
   0   1  17        4.87        6.16      1.85 o 
   1   1  17       44.54       46.96      3.76 o 
   2   1  17       18.38       18.26      5.55 o 
  -5   2  17       59.33       62.59      6.75 o 
  -4   2  17      228.12      251.25      6.80 o 
  -3   2  17      353.07      354.49      8.18 o 
  -2   2  17      327.99      347.82      8.04 o 
  -1   2  17      303.17      320.58      7.68 o 
   0   2  17      201.35      213.00      6.15 o 
   1   2  17       27.93       27.32      2.72 o 
  -4   3  17       65.30       66.33      3.51 o 
  -3   3  17      110.18      129.61      4.64 o 
  -2   3  17        5.34        5.99      1.56 o 
  -1   3  17       18.19       15.47      2.86 o 
   0   3  17      141.48      136.74      4.71 o 
   1   3  17        2.92        3.65      1.47 o 
  -3   4  17        1.31        2.32      2.77 o 
  -2   4  17       41.36       49.51      7.18 o 
  -1   4  17       15.69       11.12      3.87 o 
  -4   0  18      870.17      946.77     26.00 o 
  -3   0  18      326.47      333.27     13.31 o 
  -2   0  18       60.37       58.17      5.64 o 
  -1   0  18      246.48      246.03     11.18 o 
   0   0  18      185.77      199.24     10.20 o 
  -4   1  18       32.70       39.15      3.82 o 
  -3   1  18        6.29        5.10      2.04 o 
  -2   1  18        8.45        8.65      2.12 o 
  -1   1  18      165.04      170.85      6.49 o 
   0   1  18       33.39       34.98      3.58 o 
  -3   2  18        4.39        3.04      1.64 o 
  -2   2  18        0.01        0.44      1.28 o 
  -1   2  18        0.23       -0.05      1.30 o 
   0   2  18       30.31       24.86      2.68 o 
                                                 
